# Supplementary material for: Polymorphism discovery and allele frequency estimation using high-throughput DNA sequencing of target-enriched pooled DNA samples
Source: BMC Genomics. 2012 Jan 11;13:16. doi: 10.1186/1471-2164-13-16 (PMC3315736; doi:10.1186/1471-2164-13-16)
Supplement: Additional file 1 — Excel file containing the four additional tables. Additional Table 1 - details of the genes including sequence co ordinates selected for target enrichment and sequencing. Additional Table 2 - details of the SNPs and indels identified across the 83 candidate genes in both the low and high calving interval DNA pools. Additional Table 3 - details of all SNPs reported on dbSNPv130 within the 1.5 Mb DNA sequences targeted for sequencing. Additional Table 4 - 24 undetected SNPs validated as segregating in the 150 Holstein-Friesian sires using Sequenom® MassARRAY genotyping. [file 1471-2164-13-16-S1.XLSX]

## Sheet: Add Table 1
Additional Table 1. Genes targeted for sequencing and sequencing design
Gene	Entrez Gene ID / accession	Chromosome	Ensembl ID / Genbank accession	Ensembl gene ID	Sequence design
ALS	Q09TE3	25	ENSBTAG00000033299;	Q09TE3_BOVIN;	5' and 3' flanking region plus full capture
GH	GH1	19	ENSBTAG00000017220;	SOMA_BOVIN;	5' and 3' flanking region plus full capture
GHR	GHR	20	ENSBTAG00000001335;	GHR_BOVIN;	5' and 3' flanking region plus full capture
GHRH	GHRH	13	ENSBTAG00000012710;	SLIB_BOVIN;	5' and 3' flanking region plus full capture
IGF1	IGF1	5	ENSBTAG00000011082;	IGF1_BOVIN;	5' and 3' flanking region plus full capture
IGF1R	IGF1R	21	ENSBTAG00000021527;	IGF1R_BOVIN;	5' and 3' flanking region plus full capture
IGF2	IGF2	29	ENSBTAG00000013066;	IGF2_BOVIN;	5' and 3' flanking region plus full capture
IGF2R	IGF2R	9	ENSBTAG00000002402;	MPRI_BOVIN;	5' and 3' flanking region plus full capture
IGFBP2	IGFBP2	2	ENSBTAG00000005596;	IBP2_BOVIN;	5' and 3' flanking region plus full capture
IGFBP3	IGFBP3	4	ENSBTAG00000003994;	IBP3_BOVIN;	5' and 3' flanking region plus full capture
IGFBP4	IGFBP4	19	ENSBTAG00000008611;	IBP4_BOVIN;	5' and 3' flanking region plus full capture
IGFBP5	IGFBP5	2	ENSBTAG00000007062;	IBP5_BOVIN;	5' and 3' flanking region plus full capture
IGFBP6	IGFBP6	5	ENSBTAG00000021467;	IBP6_BOVIN;	5' and 3' flanking region plus full capture
Insulin	INS	29	ENSBTAG00000013003;	INS_BOVIN;	5' and 3' flanking region plus full capture
Pit1	POU1F1	1	ENSBTAG00000009128;	PIT1_BOVIN;	5' and 3' flanking region plus full capture
Prop1	PROP1	7	ENSBTAG00000007359;	PROP1_BOVIN;	5' and 3' flanking region plus full capture
SOCS-3	SOCS3	19	ENSBTAG00000008441;	SOCS3_BOVIN;	5' and 3' flanking region plus full capture
SS	SST	1	ENSBTAG00000017312;	SMS_BOVIN;	5' and 3' flanking region plus full capture
SS-R1	SSTR1	21	ENSBTAG00000006582;	SSTR1;	5' and 3' flanking region plus full capture
SS-R2	SSTR2	19	ENSBTAG00000017136;	SSR2_BOVIN;	5' and 3' flanking region plus full capture
TRH	TRH	22	ENSBTAG00000005306;	A0A2V2_BOVIN;	5' and 3' flanking region plus full capture
TRH-R	TRHR	14	ENSBTAG00000019997;	TRFR_BOVIN;	5' and 3' flanking region plus full capture
AKT2	AKT2	18	ENSBTAG00000001400;	AKT2;	5' and 3' flanking region plus coding sequences only
AKT3	AKT3	16	ENSBTAG00000017788;	AKT3;	5' and 3' flanking region plus coding sequences only
Coup TFII	NR2F2	21	ENSBTAG00000018007;	COT2_BOVIN;	5' and 3' flanking region plus coding sequences only
CSH1-Trans1	CSH2	23	ENSBTAG00000006761;	CSH1_BOVIN;	5' and 3' flanking region plus coding sequences only
DAC1	HDAC1	2	ENSBTAG00000012698;	HDAC1_BOVIN;	5' and 3' flanking region plus coding sequences only
DAC2	HDAC2	9	ENSBTAG00000011849;	Q0VC01_BOVIN;	5' and 3' flanking region plus coding sequences only
Eralpha	ESR1	9	ENSBTAG00000007159;	ESR1_BOVIN;	5' and 3' flanking region plus coding sequences only
E2 R beta	ESR2	10	ENSBTAG00000004498;	ESR2_BOVIN;	5' and 3' flanking region plus coding sequences only
Glucagon	GCG	2	ENSBTAG00000000730;	GLUC_BOVIN;	5' and 3' flanking region plus coding sequences only
Glucokinase	GCK	4	ENSBTAG00000032288;	A6QR34_BOVIN;	5' and 3' flanking region plus coding sequences only
Glut 3	IGF1	5	ENSBTAG00000004556;	GTR3_BOVIN;	5' and 3' flanking region plus coding sequences only
Glut 4	SLC2A4	19	ENSBTAG00000009190;	GTR4_BOVIN;	5' and 3' flanking region plus coding sequences only
GnRH_receptor	GNRHR	6	ENSBTAG00000000438;	GNRHR_BOVIN;	5' and 3' flanking region plus coding sequences only
HexoKinase 1	HK1	28	ENSBTAG00000012380;	Q5W5U3_BOVIN;	5' and 3' flanking region plus coding sequences only
HexoKinase 3	HK3	7	ENSBTAG00000014898;	A6QQB6_BOVIN;	5' and 3' flanking region plus coding sequences only
HexoKinase 4	GCKR	11	ENSBTAG00000031302;	GCKR;	5' and 3' flanking region plus coding sequences only
HIf1alpha transcript1	HIF1A	10	ENSBTAG00000020935;	HIF1A_BOVIN;	5' and 3' flanking region plus coding sequences only
HNF4_gamma	HNF1A	14	ENSBTAG00000021795;	Q5DM49_BOVIN;	5' and 3' flanking region plus coding sequences only
HNF-4alpha	HNF4G	17	ENSBTAG00000008280;	A7E311_BOVIN;	5' and 3' flanking region plus coding sequences only
IFN-gamma	IFNG	5	ENSBTAG00000012529;	IFNG_BOVIN;	5' and 3' flanking region plus coding sequences only
INSR	Q95M43	7	ENSBTAG00000012687;	Q95M43_BOVIN;	5' and 3' flanking region plus coding sequences only
IRS1	IRS1	2	ENSBTAG00000021308;	IRS1;	5' and 3' flanking region plus coding sequences only
IRS2	IRS2	12	ENSBTAG00000012019;	IRS2;	5' and 3' flanking region plus coding sequences only
IRS3	XM_610842	25	XM_610842	n/a	5' and 3' flanking region plus coding sequences only
IRS4	IRS4	X	ENSBTAG00000006535;	IRS4;	5' and 3' flanking region plus coding sequences only
JAK2	JAK2	8	ENSBTAG00000012047;	JAK2;	5' and 3' flanking region plus coding sequences only
JNK1	JKAMP	10	ENSBTAG00000003371;	A6H7J5_BOVIN;	5' and 3' flanking region plus coding sequences only
MAP kinase 10	MAPK10	6	ENSBTAG00000020048;	MAPK10;	5' and 3' flanking region plus coding sequences only
MAP kinase 11	MAP3K11	29	ENSBTAG00000004114;	A6QQU8_BOVIN;	5' and 3' flanking region plus coding sequences only
MAP kinase 13	MAPK13	23	ENSBTAG00000010007;	MK13_BOVIN;	5' and 3' flanking region plus coding sequences only
MAP kinase 14	MAPK14	23	ENSBTAG00000020783;	A6QLR9_BOVIN;	5' and 3' flanking region plus coding sequences only
MAP kinase 15	MAPK15	14	ENSBTAG00000019864;	Q29S06_BOVIN;	5' and 3' flanking region plus coding sequences only
MAP kinase 3	MAPK3	25	ENSBTAG00000016156;	MAPK3;	5' and 3' flanking region plus coding sequences only
MAP kinase 4	MAPK4	24	ENSBTAG00000009907;	Q0II77_BOVIN;	5' and 3' flanking region plus coding sequences only
MAP kinase 6	MAP2K6	19	ENSBTAG00000001609;	MP2K6_BOVIN;	5' and 3' flanking region plus coding sequences only
MAP kinase 7	MAPK7	19	ENSBTAG00000001014;	MK07_BOVIN;	5' and 3' flanking region plus coding sequences only
MAP kinase 8	MAPK8IP1	15	ENSBTAG00000000317;	A5D7U7_BOVIN;	5' and 3' flanking region plus coding sequences only
MAP kinase 9	MAPK9	7	ENSBTAG00000004709;	Q2KI72_BOVIN;	5' and 3' flanking region plus coding sequences only
MAPK1	MAPK1	17	ENSBTAG00000010312;	MAPK1;	5' and 3' flanking region plus coding sequences only
MAPK2	MARK2	29	ENSBTAG00000007825;	A6QNL2_BOVIN;	5' and 3' flanking region plus coding sequences only
P85 alpha	PIK3R1	20	ENSBTAG00000010989;	P85A_BOVIN;	5' and 3' flanking region plus coding sequences only
P85 beta	PIK3R2	7	ENSBTAG00000002350;	P85B_BOVIN;	5' and 3' flanking region plus coding sequences only
P85 gamma	PIK3R3	3	ENSBTAG00000002979;	P55G_BOVIN;	5' and 3' flanking region plus coding sequences only
PDK1	PDK1	2	ENSBTAG00000016836;	PDK1;	5' and 3' flanking region plus coding sequences only
PDK2	PDK2	19	ENSBTAG00000008744;	Q29RH8_BOVIN;	5' and 3' flanking region plus coding sequences only
PEPCK	PCK1	13	ENSBTAG00000001936;	PCKGC_BOVIN;	5' and 3' flanking region plus coding sequences only
Phosphatase 2A	PPP2R4	11	ENSBTAG00000001933;	PTPA_BOVIN;	5' and 3' flanking region plus coding sequences only
Protein S100-A10 (P10)	S100A10	3	ENSBTAG00000015147;	S10AA_BOVIN;	5' and 3' flanking region plus coding sequences only
PtdIns-3-kinase P110	PIK3CA	1	ENSBTAG00000009232;	PK3CA_BOVIN;	5' and 3' flanking region plus coding sequences only
SIRT1	RPS19BP1	5	ENSBTAG00000017463;	ATF4_BOVIN	5' and 3' flanking region plus coding sequences only
SIRT2	SIRT2	18	ENSBTAG00000001776;	A6QP26_BOVIN;	5' and 3' flanking region plus coding sequences only
SIRT4	SIRT4	17	ENSBTAG00000021168;	SIRT4_BOVIN;	5' and 3' flanking region plus coding sequences only
SIRT5	SIRT5	23	ENSBTAG00000014904;	SIRT5_BOVIN;	5' and 3' flanking region plus coding sequences only
SIRT6	SIRT6	7	ENSBTAG00000019909;	A5D7K6_BOVIN;	5' and 3' flanking region plus coding sequences only
SIRT7	SIRT7	19	ENSBTAG00000000039;	SIRT7_BOVIN;	5' and 3' flanking region plus coding sequences only
SLC2A1	SLC2A1	3	ENSBTAG00000009617;	GTR1_BOVIN;	5' and 3' flanking region plus coding sequences only
SLC5A1	SLC5A1	17	ENSBTAG00000012851;	Q8MKB7_BOVIN;	5' and 3' flanking region plus coding sequences only
SOCS 1	SPSB1	16	ENSBTAG00000024539;	SPSB1_BOVIN;	5' and 3' flanking region plus coding sequences only
STAT5A	STAT5A	19	ENSBTAG00000009496;	STA5A_BOVIN;	5' and 3' flanking region plus coding sequences only
STAT5B	STAT5B	19	ENSBTAG00000010125;	STA5B_BOVIN;	5' and 3' flanking region plus coding sequences only
TNF R	TDP2	23	ENSBTAG00000000365;	TDP2_BOVIN;	5' and 3' flanking region plus coding sequences only
Detailed information:
Gene	Sequence design	Reference	Chromosome	Co-ordinates
				Minus 3kb flanking	Plus 3kb flanking
GHR	Full	ENSBTAG00000001335	20	33893757	34209083
GH	Full	ENSBTAG00000017220	19	49656976	49933521
IGF1	Full	ENSBTAG00000011082	5	71123213	71201012
IGF2	Full	ENSBTAG00000013066	29	51254937	51279553
IGF1R	Full	ENSBTAG00000021527	21	6806693	6872256
IGF2R	Full	ENSBTAG00000002402	9	100045343	100152470
IGFBP2	Full	ENSBTAG00000005596	2	108807787	108842273
IGFBP3	Full	ENSBTAG00000003994	4	78892678	78906106
IGFBP4	Full	ENSBTAG00000008611	19	41934077	41951665
IGFBP5	Full	ENSBTAG00000007062	2	108848172	108857511
IGFBP6	Full	ENSBTAG00000021467	5	29833177	29843204
ALS	Full	ENSBTAG00000033299	25	1818502	1833394
Pit1	Full	ENSBTAG00000009128	1	35748071	35770085
Prop1	Full	ENSBTAG00000007359	7	39165195	39175217
SS	Full	ENSBTAG00000017312	1	81425283	81432731
SS-R1	Full	ENSBTAG00000006582	21	49255482	49262726
SS-R2	Full	ENSBTAG00000017136	19	60524393	60531499
GHRH	Full	ENSBTAG00000012710	13	66790320	66805626
Insulin	Full	ENSBTAG00000013003	29	51244420	51251568
TRH-R	Full	ENSBTAG00000019997	14	53120296	53165263
TRH	Full	ENSBTAG00000005306	22	57366330	57369248
SOCS-3	Full	ENSBTAG00000008441	19	55417550	55418249
Gene	Sequence design	Reference	Chromosome	Co-ordinates
AKT2	5' Flanking		18	49314578	49317077
AKT2	Exon 1	ENSBTAE00000321543	18	49317078	49317188
AKT2	Exon 2	ENSBTAE00000014668	18	49297916	49298045
AKT2	Exon 3	ENSBTAE00000014669	18	49289933	49290061
AKT2	Exon 4	ENSBTAE00000406978	18	49288424	49288535
AKT2	Exon 5	ENSBTAE00000014671	18	49279864	49280017
AKT2	Exon 6	ENSBTAE00000014673	18	49279277	49279408
AKT2	Exon 7	ENSBTAE00000014674	18	49277760	49277825
AKT2	Exon 8	ENSBTAE00000383811	18	49276462	49276530
AKT2	Exon 9	ENSBTAE00000014676	18	49275215	49275337
AKT2	Exon 10	ENSBTAE00000014678	18	49274048	49274176
AKT2	Exon 11	ENSBTAE00000413210	18	49273729	49273943
AKT2	Exon 12	ENSBTAE00000014680	18	49273139	49273226
AKT2	Exon 13	ENSBTAE00000014681	18	49272947	49273049
AKT2	Exon 14	ENSBTAE00000389757	18	49271899	49271978
AKT2	3' Flanking		18	49271979	49274478
AKT3	5' Flanking		16	30711701	30714200
AKT3	Exon 1	ENSBTAE00000414668	16	30714201	30714250
AKT3	Exon 2	ENSBTAE00000388270	16	30736592	30736653
AKT3	Exon 3	ENSBTAE00000193069	16	30815730	30815855
AKT3	Exon 4	ENSBTAE00000193072	16	30845736	30845847
AKT3	Exon 5	ENSBTAE00000193075	16	30851446	30851590
AKT3	Exon 6	ENSBTAE00000193078	16	30862845	30862976
AKT3	Exon 7	ENSBTAE00000193080	16	30870946	30871011
AKT3	Exon 8	ENSBTAE00000193082	16	30871469	30871537
AKT3	Exon 9	ENSBTAE00000193085	16	30895301	30895423
AKT3	Exon 10	ENSBTAE00000270665	16	30902531	30902659
AKT3	Exon 11	ENSBTAE00000270664	16	30913070	30913284
AKT3	Exon 12	ENSBTAE00000193097	16	30920442	30920529
AKT3	Exon 13	ENSBTAE00000193099	16	30945242	30945344
AKT3	Exon 14	ENSBTAE00000415655	16	30952201	30952286
AKT3	3' Flanking		16	30952287	30954786
Coup TFII	5' Flanking		21	9513274	9515773
Coup TFII	Exon 1	ENSBTAE00000195214	21	9515774	9516500
Coup TFII	Exon 2	ENSBTAE00000195215	21	9513638	9514165
Coup TFII	Exon 3	ENSBTAE00000195221	21	9509424	9510915
Coup TFII	3' Flanking		21	9510916	9513415
CSH1-Trans1	5' Flanking		23	35524828	35527327
CSH1-Trans1	Exon 1	ENSBTAE00000279311	23	35527328	35527474
CSH1-Trans1	Exon 2	ENSBTAE00000072033	23	35534678	35534862
CSH1-Trans1	Exon 3	ENSBTAE00000279307	23	35536467	35536574
CSH1-Trans1	Exon 4	ENSBTAE00000072036	23	35538559	35538738
CSH1-Trans1	Exon 5	ENSBTAE00000072037	23	35539453	35539789
CSH1-Trans1	3' Flanking		23	35539790	35542289
DAC1	5' Flanking		2	125474192	125476691
DAC1	Exon 1	ENSBTAE00000137080	2	125476692	125476794
DAC1	Exon 2	ENSBTAE00000137081	2	125469266	125469378
DAC1	Exon 3	ENSBTAE00000127952	2	125457128	125457245
DAC1	Exon 4	ENSBTAE00000137083	2	125452622	125452696
DAC1	Exon 5	ENSBTAE00000137084	2	125450791	125450929
DAC1	Exon 6	ENSBTAE00000296264	2	125450189	125450330
DAC1	Exon 7	ENSBTAE00000296263	2	125449021	125449113
DAC1	Exon 8	ENSBTAE00000137088	2	125447727	125447835
DAC1	Exon 9	ENSBTAE00000137089	2	125447505	125447645
DAC1	Exon 10	ENSBTAE00000137090	2	125446832	125446940
DAC1	Exon 11	ENSBTAE00000137092	2	125446603	125446733
DAC1	Exon 12	ENSBTAE00000137094	2	125446228	125446380
DAC1	Exon 13	ENSBTAE00000137096	2	125445661	125445709
DAC1	Exon 14	ENSBTAE00000137099	2	125444831	125445384
DAC1	3' Flanking		2	125445385	125447884
DAC2	5' Flanking		9	38258231	38260730
DAC2	Exon 1	ENSBTAE00000127882	9	38260731	38260832
DAC2	Exon 2	ENSBTAE00000127945	9	38273806	38273918
DAC2	Exon 3	ENSBTAE00000272768	9	38275028	38275145
DAC2	Exon 4	ENSBTAE00000355014	9	38277330	38277404
DAC2	Exon 5	ENSBTAE00000355013	9	38277930	38278068
DAC2	Exon 6	ENSBTAE00000355012	9	38280574	38280715
DAC2	Exon 7	ENSBTAE00000355011	9	38284725	38284817
DAC2	Exon 8	ENSBTAE00000392992	9	38285758	38285769
DAC2	Exon 9	ENSBTAE00000391842	9	38286777	38286792
DAC2	Exon 10	ENSBTAE00000355007	9	38287186	38287209
DAC2	Exon 11	ENSBTAE00000411255	9	38287376	38287384
DAC2	Exon 12	ENSBTAE00000355004	9	38288033	38288059
DAC2	Exon 13	ENSBTAE00000405006	9	38288303	38288314
DAC2	Exon 14	ENSBTAE00000428530	9	38290110	38290121
DAC2	Exon 15	ENSBTAE00000354999	9	38290299	38290439
DAC2	Exon 16	ENSBTAE00000354997	9	38290669	38290777
DAC2	Exon 17	ENSBTAE00000354996	9	38291428	38291558
DAC2	Exon 18	ENSBTAE00000354995	9	38292274	38292429
DAC2	Exon 19	ENSBTAE00000354994	9	38295227	38295284
DAC2	Exon 20	ENSBTAE00000354993	9	38296285	38296315
DAC2	3' Flanking		9	38296316	38298815
Eralpha	5' Flanking		9	92181265	92184264
Eralpha	Exon 1		9	92184265	92184577
Eralpha	Exon 2		9	92184791	92184836
Eralpha	Exon 3		9	92199805	92199815
Eralpha	Exon 4		9	92205327	92205341
Eralpha	Exon 5		9	92207978	92207980
Eralpha	Exon 6		9	92211251	92211283
Eralpha	Exon 7		9	92215798	92215809
Eralpha	Exon 8		9	92219400	92219408
Eralpha	Exon 9		9	92225581	92225784
Eralpha	Exon 10		9	92257859	92257975
Eralpha	Exon 11		9	92321855	92322069
Eralpha	Exon 12		9	92322074	92322193
Eralpha	3' Flanking		9	92322194	92325193
E2 R beta	5' Flanking		10	78640564	78643063
E2 R beta	Exon 1	ENSBTAE00000047028	10	78643064	78643416
E2 R beta	Exon 2	ENSBTAE00000046995	10	78641309	78641481
E2 R beta	Exon 3	ENSBTAE00000046996	10	78633894	78634010
E2 R beta	Exon 4	ENSBTAE00000047000	10	78623851	78624150
E2 R beta	Exon 5	ENSBTAE00000047003	10	78620659	78620797
E2 R beta	Exon 6	ENSBTAE00000047008	10	78614225	78614358
E2 R beta	Exon 7	ENSBTAE00000281057	10	78596714	78596894
E2 R beta	Exon 8	ENSBTAE00000047033	10	78593754	78594179
E2 R beta	3' Flanking		10	78594180	78596679
Glucagon	5' Flanking		2	35460727	35463226
Glucagon	Exon 1	ENSBTAE00000298766	2	35463227	35463306
Glucagon	Exon 2	ENSBTAE00000007547	2	35466514	35466614
Glucagon	Exon 3	ENSBTAE00000007548	2	35468075	35468236
Glucagon	Exon 4	ENSBTAE00000007549	2	35470487	35470624
Glucagon	Exon 5	ENSBTAE00000007550	2	35472340	35472483
Glucagon	Exon 6	ENSBTAE00000007551	2	35473133	35473607
Glucagon	3' Flanking		2	35473608	35476107
Glucokinase	5' Flanking		4	79885668	79888167
Glucokinase	Exon 1	ENSBTAE00000021345		79888168	79888611
Glucokinase	Exon 2	ENSBTAE00000021346	4	79914862	79915024
Glucokinase	Exon 3	ENSBTAE00000021347	4	79915571	79915725
Glucokinase	Exon 4	ENSBTAE00000021348	4	79916800	79916919
Glucokinase	Exon 5	ENSBTAE00000021349	4	79918504	79918599
Glucokinase	Exon 6	ENSBTAE00000021350	4	79918806	79918905
Glucokinase	Exon 7	ENSBTAE00000021351	4	79920895	79921078
Glucokinase	Exon 8	ENSBTAE00000426163	4	79921997	79922152
Glucokinase	Exon 9	ENSBTAE00000412816	4	79922786	79923019
Glucokinase	Exon 10	ENSBTAE00000339689	4	79923270	79924380
Glucokinase	3' Flanking		4	79924381	79926880
Glut 3	5' Flanking		5	108862380	108864879
Glut 3	Exon 1	ENSBTAE00000383146	5	108864880	108865009
Glut 3	Exon 2	ENSBTAE00000047622	5	108862820	108862912
Glut 3	Exon 3	ENSBTAE00000047627	5	108862157	108862317
Glut 3	Exon 4	ENSBTAE00000047636	5	108861371	108861611
Glut 3	Exon 5	ENSBTAE00000047639	5	108860559	108860721
Glut 3	Exon 6	ENSBTAE00000047643	5	108860101	108860288
Glut 3	Exon 7	ENSBTAE00000047646	5	108856829	108856933
Glut 3	Exon 8	ENSBTAE00000047649	5	108856373	108856474
Glut 3	Exon 9	ENSBTAE00000047653	5	108855573	108855776
Glut 3	Exon 10	ENSBTAE00000316248	5	108852131	108854809
Glut 3	3' Flanking		5	108854810	108857309
Glut 4	5' Flanking		19	27359255	27361754
Glut 4	Exon 1	ENSBTAE00000098533	19	27361755	27361978
Glut 4	Exon 2	ENSBTAE00000098535	19	27363254	27363370
Glut 4	Exon 3	ENSBTAE00000098537	19	27363480	27363652
Glut 4	Exon 4	ENSBTAE00000334859	19	27363741	27363865
Glut 4	Exon 5	ENSBTAE00000334858	19	27363989	27364103
Glut 4	Exon 6	ENSBTAE00000098542	19	27364186	27364361
Glut 4	Exon 7	ENSBTAE00000098543	19	27364448	27364635
Glut 4	Exon 8	ENSBTAE00000098544	19	27364823	27364927
Glut 4	Exon 9	ENSBTAE00000098545	19	27365078	27365179
Glut 4	Exon 10	ENSBTAE00000098546	19	27365639	27365842
Glut 4	Exon 11	ENSBTAE00000098547	19	27366390	27367509
Glut 4	3' Flanking		19	27367510	27370009
GnRH_receptor	5' Flanking		6	86119815	86122814
GnRH_receptor	Exon 1	ENSBTAE00000004298	6	86122815	86123415
GnRH_receptor	Exon 2	ENSBTAE00000306105	6	86110033	86110252
GnRH_receptor	Exon 3	ENSBTAE00000004305	6	86105964	86106471
GnRH_receptor	3' Flanking		6	86106472	86109471
HexoKinase 1	5' Flanking		28	24880708	24883207
HexoKinase 1	Exon 1	ENSBTAE00000396915	28	24883208	24883240
HexoKinase 1	Exon 2	ENSBTAE00000133779	28	24941822	24941987
HexoKinase 1	Exon 3	ENSBTAE00000133793	28	24953991	24954139
HexoKinase 1	Exon 4	ENSBTAE00000133797	28	24959807	24959926
HexoKinase 1	Exon 5	ENSBTAE00000133800	28	24961912	24962007
HexoKinase 1	Exon 6	ENSBTAE00000133803	28	24962602	24962701
HexoKinase 1	Exon 7	ENSBTAE00000416226	28	24962814	24962997
HexoKinase 1	Exon 8	ENSBTAE00000133810	28	24969364	24969519
HexoKinase 1	Exon 9	ENSBTAE00000133813	28	24972240	24972473
HexoKinase 1	Exon 10	ENSBTAE00000133817	28	24975230	24975534
HexoKinase 1	Exon 11	ENSBTAE00000133820	28	24976435	24976583
HexoKinase 1	Exon 12	ENSBTAE00000011084	28	24976890	24977009
HexoKinase 1	Exon 13	ENSBTAE00000133830	28	24978685	24978780
HexoKinase 1	Exon 14	ENSBTAE00000383372	28	24980584	24980683
HexoKinase 1	Exon 15	ENSBTAE00000133834	28	24985560	24985743
HexoKinase 1	Exon 16	ENSBTAE00000133835	28	24987814	24987969
HexoKinase 1	Exon 17	ENSBTAE00000133836	28	24991139	24991372
HexoKinase 1	Exon 18	ENSBTAE00000352037	28	24992968	24993850
HexoKinase 1	3' Flanking		28	24993851	24996350
HexoKinase 3	5' Flanking		7	37649159	37651658
HexoKinase 3	Exon 1	ENSBTAE00000324047	7	37651659	37651735
HexoKinase 3	Exon 2	ENSBTAE00000161488	7	37648320	37648444
HexoKinase 3	Exon 3	ENSBTAE00000161489	7	37644564	37644726
HexoKinase 3	Exon 4	ENSBTAE00000161490	7	37644196	37644350
HexoKinase 3	Exon 5	ENSBTAE00000161491	7	37643990	37644109
HexoKinase 3	Exon 6	ENSBTAE00000161492	7	37643807	37643902
HexoKinase 3	Exon 7	ENSBTAE00000161493	7	37642488	37642587
HexoKinase 3	Exon 8	ENSBTAE00000161494	7	37642222	37642405
HexoKinase 3	Exon 9	ENSBTAE00000161495	7	37641600	37641755
HexoKinase 3	Exon 10	ENSBTAE00000161496	7	37641211	37641444
HexoKinase 3	Exon 11	ENSBTAE00000161497	7	37640565	37640860
HexoKinase 3	Exon 12	ENSBTAE00000161498	7	37640314	37640453
HexoKinase 3	Exon 13	ENSBTAE00000161500	7	37640115	37640234
HexoKinase 3	Exon 14	ENSBTAE00000323985	7	37636054	37636149
HexoKinase 3	Exon 15	ENSBTAE00000323977	7	37635786	37635885
HexoKinase 3	Exon 16	ENSBTAE00000323974	7	37633633	37633816
HexoKinase 3	Exon 17	ENSBTAE00000323969	7	37633357	37633512
HexoKinase 3	Exon 18	ENSBTAE00000323944	7	37632970	37633203
HexoKinase 3	Exon 19	ENSBTAE00000323923	7	37632560	37632881
HexoKinase 3	3' Flanking		7	37633204	37635703
HexoKinase 4	5' Flanking		11	74272810	74275309
HexoKinase 4	Exon 1	ENSBTAE00000328436	11	74275310	74275369
HexoKinase 4	Exon 2	ENSBTAE00000328432	11	74274954	74274998
HexoKinase 4	Exon 3	ENSBTAE00000328431	11	74274859	74274951
HexoKinase 4	Exon 4	ENSBTAE00000328430	11	74274614	74274682
HexoKinase 4	Exon 5	ENSBTAE00000328428	11	74273717	74273791
HexoKinase 4	Exon 6	ENSBTAE00000328426	11	74273309	74273333
HexoKinase 4	Exon 7	ENSBTAE00000328422	11	74273270	74273297
HexoKinase 4	Exon 8	ENSBTAE00000328420	11	74272895	74272961
HexoKinase 4	Exon 9	ENSBTAE00000328419	11	74272656	74272707
HexoKinase 4	Exon 10	ENSBTAE00000415233	11	74271344	74271345
HexoKinase 4	Exon 11	ENSBTAE00000328416	11	74271129	74271176
HexoKinase 4	Exon 12	ENSBTAE00000328414	11	74271084	74271127
HexoKinase 4	Exon 13	ENSBTAE00000328413	11	74270853	74270887
HexoKinase 4	Exon 14	ENSBTAE00000407125	11	74270711	74270718
HexoKinase 4	Exon 15	ENSBTAE00000328410	11	74268729	74268794
HexoKinase 4	Exon 16	ENSBTAE00000328409	11	74267261	74267388
HexoKinase 4	Exon 17	ENSBTAE00000328408	11	74266534	74266621
HexoKinase 4	Exon 18	ENSBTAE00000328407	11	74266180	74266291
HexoKinase 4	Exon 19	ENSBTAE00000328404	11	74265780	74265856
HexoKinase 4	Exon 20	ENSBTAE00000328403	11	74265293	74265389
HexoKinase 4	Exon 21	ENSBTAE00000328401	11	74265061	74265095
HexoKinase 4	Exon 22	ENSBTAE00000328397	11	74264991	74265041
HexoKinase 4	Exon 23	ENSBTAE00000328396	11	74264813	74264896
HexoKinase 4	Exon 24	ENSBTAE00000328395	11	74253972	74254097
HexoKinase 4	3' Flanking		11	74266292	74268791
HIf1alpha transcript1	5' Flanking		10	75955380	75957879
HIf1alpha transcript1	Exon 1	ENSBTAE00000321434	10	75957880	75958008
HIf1alpha transcript1	Exon 2	ENSBTAE00000227349	10	75978641	75978831
HIf1alpha transcript1	5' Flanking			75974929	75977428
HIf1alpha transcript1	Exon 1	ENSBTAE00000424768	10	75977429	75977454
HIf1alpha transcript1	Exon 2	ENSBTAE00000413101	10	75978632	75978831
HIf1alpha transcript1	Exon 3	ENSBTAE00000227350	10	75979200	75979345
HIf1alpha transcript1	Exon 4	ENSBTAE00000227351	10	75979433	75979517
HIf1alpha transcript1	Exon 5	ENSBTAE00000227352	10	75984203	75984315
HIf1alpha transcript1	Exon 6	ENSBTAE00000227353	10	75985152	75985354
HIf1alpha transcript1	Exon 7	ENSBTAE00000227354	10	75991199	75991305
HIf1alpha transcript1	Exon 8	ENSBTAE00000227355	10	75992392	75992539
HIf1alpha transcript1	Exon 9	ENSBTAE00000227356	10	75994047	75994267
HIf1alpha transcript1	Exon 10	ENSBTAE00000227357	10	75994823	75995109
HIf1alpha transcript1	Exon 11	ENSBTAE00000227358	10	75996519	75996641
HIf1alpha transcript1	Exon 12	ENSBTAE00000227361	10	75996766	75997190
HIf1alpha transcript1	Exon 13	ENSBTAE00000281170	10	75999920	76000028
HIf1alpha transcript1	Exon 14	ENSBTAE00000227363	10	76000586	76000712
HIf1alpha transcript1	Exon 15	ENSBTAE00000227364	10	76001228	76002552
HIf1alpha transcript1	3' Flanking			76002553	76005052
HNF-1alpha	5' Flanking		17	66456277	66459276
HNF-1alpha	Exon 1		17	66459277	66459608
HNF-1alpha	Exon 2		17	66467237	66467436
HNF-1alpha	Exon 3		17	66469120	66469306
HNF-1alpha	Exon 4		17	66470191	66470432
HNF-1alpha	Exon 5		17	66471244	66471395
HNF-1alpha	Exon 6		17	66471533	66471734
HNF-1alpha	Exon 7		17	66472407	66472598
HNF-1alpha	Exon 8		17	66473634	66473755
HNF-1alpha	Exon 9		17	66473829	66473973
HNF-1alpha	Exon 10		17	66475305	66475546
HNF-1alpha	3' Flanking		17	66475547	66478546
HNF4_gamma	5' Flanking		14	35498195	35500694
HNF4_gamma	Exon 1	ENSBTAE00000393363	14	35500695	35501015
HNF4_gamma	Exon 2	ENSBTAE00000403765	14	35609843	35610059
HNF4_gamma	Exon 3	ENSBTAE00000088430	14	35613861	35613955
HNF4_gamma	Exon 4	ENSBTAE00000088431	14	35618428	35618534
HNF4_gamma	Exon 5	ENSBTAE00000088433	14	35620096	35620251
HNF4_gamma	Exon 6	ENSBTAE00000088436	14	35623656	35623743
HNF4_gamma	Exon 7	ENSBTAE00000288628	14	35626356	35626508
HNF4_gamma	Exon 8	ENSBTAE00000425007	14	35627012	35627248
HNF4_gamma	Exon 9	ENSBTAE00000088441	14	35628209	35628331
HNF4_gamma	Exon 10	ENSBTAE00000088446	14	35633042	35635551
HNF4_gamma	3' Flanking		14	35635552	35638051
IFN-gamma	5' Flanking		5	49348209	49351208
IFN-gamma	Exon 1	ENSBTAE00000135340	5	49351209	49351415
IFN-gamma	Exon 2	ENSBTAE00000135344	5	49352566	49352634
IFN-gamma	Exon 3	ENSBTAE00000135346	5	49352730	49352912
IFN-gamma	Exon 4	ENSBTAE00000135348	5	49355305	49356033
IFN-gamma	3' Flanking		5	49356034	49359033
INSR	5' Flanking		7	14630556	14633555
INSR	Exon 1		7	14633556	14634123
INSR	Exon 2		7	14627356	14627379
INSR	Exon 3		7	14625063	14625074
INSR	Exon 4		7	14622711	14622757
INSR	Exon 5		7	14621383	14621394
INSR	Exon 6		7	14614792	14614810
INSR	Exon 7		7	14612768	14612811
INSR	Exon 8		7	14611203	14611221
INSR	Exon 9		7	14608055	14608078
INSR	Exon 10		7	14607147	14607158
INSR	Exon 11		7	14605690	14605702
INSR	Exon 12		7	14602162	14602207
INSR	Exon 13		7	14601551	14601614
INSR	Exon 14		7	14594415	14594487
INSR	Exon 15		7	14594273	14594336
INSR	Exon 16		7	14593376	14593427
INSR	Exon 17		7	14592362	14592391
INSR	Exon 18		7	14591409	14591422
INSR	Exon 19		7	14590571	14590598
INSR	Exon 20		7	14586728	14586756
INSR	Exon 21		7	14584354	14584357
INSR	Exon 22		7	14580095	14580137
INSR	Exon 23		7	14558441	14558655
INSR	Exon 24		7	14557332	14557458
INSR	Exon 25		7	14556102	14556352
INSR	Exon 26		7	14554128	14554295
INSR	Exon 27		7	14548367	14548568
INSR	Exon 28		7	14539948	14540222
INSR	Exon 29		7	14538906	14539045
INSR	Exon 30		7	14532103	14532262
INSR	Exon 31		7	14526369	14526468
INSR	Exon 32		7	14524977	14525044
INSR	Exon 33		7	14521829	14522073
INSR	Exon 34		7	14520015	14520125
INSR	Exon 35		7	14519762	14519921
INSR	Exon 36		7	14518336	14518465
INSR	Exon 37		7	14517883	14518017
INSR	Exon 38		7	14514375	14515056
INSR	3' Flanking		7	14515057	14518056
IRS1	5' Flanking		2	119572440	119574939
IRS1	Exon 1	ENSBTAE00000400222	2	119574940	119576410
IRS1	Exon 2	ENSBTAE00000424172	2	119574382	119574888
IRS1	Exon 3	ENSBTAE00000408881	2	119573951	119574336
IRS1	Exon 4	ENSBTAE00000412563	2	119572847	119573896
IRS1	Exon 5	ENSBTAE00000420953	2	119572709	119572798
IRS1	3' Flanking		2	119572799	119575298
IRS2	5' Flanking		12	82741994	82744493
IRS2	Exon 1	ENSBTAE00000398454	12	82744494	82744549
IRS2	Exon 2	ENSBTAE00000335925	12	82744097	82744154
IRS2	Exon 3	ENSBTAE00000129718	12	82741521	82744094
IRS2	3' Flanking		12	82744095	82746594
IRS3	5' Flanking		25	38092777	38095276
IRS3	Sequence			38095277	38100968
IRS3	3' Flanking			38100969	38103468
IRS4	5' Flanking		x	35197086	35199585
IRS4	Exon 1	ENSBTAE00000386067	x	35199586	35199762
IRS4	Exon 2	ENSBTAE00000392302	x	35199426	35199460
IRS4	Exon 3	ENSBTAE00000069394	x	35197924	35199027
IRS4	Exon 4	ENSBTAE00000394076	x	35197292	35197716
IRS4	Exon 5	ENSBTAE00000424900	x	35196675	35197252
IRS4	Exon 6	ENSBTAE00000414990	x	35196324	35196632
IRS4	3' Flanking		x	35196633	35199132
JAK2	5' Flanking		8	41635546	41638545
JAK2	Exon 1	ENSBTAE00000397335	8	41638546	41638771
JAK2	Exon 2	ENSBTAE00000303239	8	41613830	41613953
JAK2	Exon 3	ENSBTAE00000130052	8	41602790	41602907
JAK2	Exon 4	ENSBTAE00000130054	8	41592655	41592800
JAK2	Exon 5	ENSBTAE00000130058	8	41583041	41583362
JAK2	Exon 6	ENSBTAE00000303233	8	41582068	41582187
JAK2	Exon 7	ENSBTAE00000130064	8	41580078	41580235
JAK2	Exon 8	ENSBTAE00000303230	8	41577186	41577297
JAK2	Exon 9	ENSBTAE00000130070	8	41575151	41575337
JAK2	Exon 10	ENSBTAE00000130071	8	41574359	41574486
JAK2	Exon 11	ENSBTAE00000303222	8	41571130	41571264
JAK2	Exon 12	ENSBTAE00000130076	8	41569920	41570007
JAK2	Exon 13	ENSBTAE00000303216	8	41568900	41569027
JAK2	Exon 14	ENSBTAE00000130081	8	41567832	41567970
JAK2	Exon 15	ENSBTAE00000303213	8	41566035	41566189
JAK2	Exon 16	ENSBTAE00000130091	8	41565731	41565881
JAK2	Exon 17	ENSBTAE00000130093	8	41564897	41565033
JAK2	Exon 18	ENSBTAE00000130095	8	41560957	41561146
JAK2	Exon 19	ENSBTAE00000130097	8	41560226	41560350
JAK2	Exon 20	ENSBTAE00000130099	8	41559646	41559818
JAK2	Exon 21	ENSBTAE00000130100	8	41550221	41550338
JAK2	Exon 22	ENSBTAE00000130101	8	41548580	41548693
JAK2	Exon 23	ENSBTAE00000130102	8	41548223	41548330
JAK2	3' Flanking		8	41548331	41551330
JNK1	5' Flanking		10	73819292	73821791
JNK1	Exon 1	ENSBTAE00000322107	10	73821792	73821833
JNK1	Exon 2	ENSBTAE00000322105	10	73824229	73824320
JNK1	Exon 3	ENSBTAE00000322099	10	73824863	73825017
JNK1	Exon 4	ENSBTAE00000035119	10	73834719	73834925
JNK1	Exon 5	ENSBTAE00000035120	10	73837011	73837192
JNK1	Exon 6	ENSBTAE00000035121	10	73841905	73841981
JNK1	Exon 7	ENSBTAE00000035122	10	73842937	73843937
JNK1	3' Flanking		10	73843938	73846437
MAPK1	5' Flanking		17	75247548	75250047
MAPK1	Exon 1	ENSBTAE00000404924	17	75250048	75250258
MAPK1	Exon 2	ENSBTAE00000413322	17	75250510	75250541
MAPK1	Exon 3	ENSBTAE00000111023	17	75252290	75252418
MAPK1	Exon 4	ENSBTAE00000425124	17	75257311	75257427
MAPK1	Exon 5	ENSBTAE00000393052	17	75261416	75261530
MAPK1	Exon 6	ENSBTAE00000111055	17	75261789	75261920
MAPK1	Exon 7	ENSBTAE00000111058	17	75266367	75266476
MAPK1	Exon 8	ENSBTAE00000111062	17	75267354	75267479
MAPK1	Exon 9	ENSBTAE00000413869	17	75268683	75268877
MAPK1	3' Flanking		17	75268878	75271377
MAPK2	5' Flanking		29	43976460	43978959
MAPK2	Exon 1	ENSBTAE00000416200	29	43978960	43979151
MAPK2	Exon 2	ENSBTAE00000083593	29	43979391	43979444
MAPK2	Exon 3	ENSBTAE00000145238	29	43982344	43982392
MAPK2	Exon 4	ENSBTAE00000083598	29	43982715	43982780
MAPK2	Exon 5	ENSBTAE00000418867	29	43982870	43982940
MAPK2	Exon 6	ENSBTAE00000245017	29	43983123	43983179
MAPK2	Exon 7	ENSBTAE00000373502	29	43983855	43984091
MAPK2	Exon 8	ENSBTAE00000083612	29	43984522	43984641
MAPK2	Exon 9	ENSBTAE00000083614	29	43984739	43984838
MAPK2	Exon 10	ENSBTAE00000083616	29	43984916	43985028
MAPK2	Exon 11	ENSBTAE00000342831	29	43985973	43986105
MAPK2	Exon 12	ENSBTAE00000342829	29	43986361	43986542
MAPK2	Exon 13	ENSBTAE00000342824	29	43986861	43986958
MAPK2	Exon 14	ENSBTAE00000342818	29	43987745	43987906
MAPK2	Exon 15	ENSBTAE00000342816	29	43988529	43988786
MAPK2	Exon 16	ENSBTAE00000342812	29	43991739	43991783
MAPK2	Exon 17	ENSBTAE00000342810	29	43992416	43993114
MAPK2	3' Flanking		29	43993115	43995614
MAP kinase 10	5' Flanking		6	105068619	105071118
MAP kinase 10	Exon 1	ENSBTAE00000217359	6	105071119	105071256
MAP kinase 10	Exon 2	ENSBTAE00000217360	6	105066192	105066250
MAP kinase 10	Exon 3	ENSBTAE00000402754	6	105065283	105065421
MAP kinase 10	Exon 4	ENSBTAE00000390865	6	105064415	105064580
MAP kinase 10	Exon 5	ENSBTAE00000429806	6	105061860	105061931
MAP kinase 10	Exon 6	ENSBTAE00000217364	6	105038985	105039167
MAP kinase 10	Exon 7	ENSBTAE00000424877	6	105033917	105034041
MAP kinase 10	Exon 8	ENSBTAE00000217366	6	104952133	104952196
MAP kinase 10	Exon 9	ENSBTAE00000335952	6	104950174	104950251
MAP kinase 10	Exon 10	ENSBTAE00000335945	6	104934974	104935867
MAP kinase 10	3' Flanking		6	104935868	104938367
MAP kinase 11	5' Flanking		29	45653226	45655725
MAP kinase 11	Exon 1	ENSBTAE00000243750	29	45655726	45656923
MAP kinase 11	Exon 2	ENSBTAE00000043135	29	45650530	45650710
MAP kinase 11	Exon 3	ENSBTAE00000043137	29	45650193	45650341
MAP kinase 11	Exon 4	ENSBTAE00000043139	29	45649897	45650072
MAP kinase 11	Exon 5	ENSBTAE00000043141	29	45649531	45649774
MAP kinase 11	Exon 6	ENSBTAE00000043143	29	45648935	45649048
MAP kinase 11	Exon 7	ENSBTAE00000043144	29	45647632	45647767
MAP kinase 11	Exon 8	ENSBTAE00000043146	29	45647449	45647540
MAP kinase 11	Exon 9	ENSBTAE00000043148	29	45642013	45642438
MAP kinase 11	Exon 10	ENSBTAE00000043156	29	45640363	45641224
MAP kinase 11	3' Flanking		29	45641225	45643724
MAP kinase 13	5' Flanking		23	10342838	10345337
MAP kinase 13	Exon 1	ENSBTAE00000107705	23	10345338	10345531
MAP kinase 13	Exon 2	ENSBTAE00000404547	23	10346404	10346533
MAP kinase 13	Exon 3	ENSBTAE00000107707	23	10348044	10348102
MAP kinase 13	Exon 4	ENSBTAE00000107708	23	10350656	10350764
MAP kinase 13	Exon 5	ENSBTAE00000107709	23	10350958	10350987
MAP kinase 13	Exon 6	ENSBTAE00000405496	23	10351373	10351420
MAP kinase 13	Exon 7	ENSBTAE00000423018	23	10351548	10351662
MAP kinase 13	Exon 8	ENSBTAE00000107712	23	10351805	10351876
MAP kinase 13	Exon 9	ENSBTAE00000107714	23	10352463	10352542
MAP kinase 13	Exon 10	ENSBTAE00000107716	23	10352785	10352863
MAP kinase 13	Exon 11	ENSBTAE00000107718	23	10352954	10353130
MAP kinase 13	Exon 12	ENSBTAE00000107720	23	10353390	10353719
MAP kinase 13	3' Flanking		23	10353720	10356219
MAP kinase 14	5' Flanking		23	10254229	10256728
MAP kinase 14	Exon 1	ENSBTAE00000225643	23	10256729	10257242
MAP kinase 14	Exon 2	ENSBTAE00000225646	23	10284068	10284197
MAP kinase 14	Exon 3	ENSBTAE00000225649	23	10289615	10289673
MAP kinase 14	Exon 4	ENSBTAE00000225652	23	10302357	10302468
MAP kinase 14	Exon 5	ENSBTAE00000225655	23	10303247	10303276
MAP kinase 14	Exon 6	ENSBTAE00000423464	23	10303592	10303639
MAP kinase 14	Exon 7	ENSBTAE00000421153	23	10306180	10306294
MAP kinase 14	Exon 8	ENSBTAE00000225665	23	10306855	10306926
MAP kinase 14	Exon 9	ENSBTAE00000429617	23	10321074	10321153
MAP kinase 14	Exon 10	ENSBTAE00000225679	23	10323627	10323705
MAP kinase 14	Exon 11	ENSBTAE00000225683	23	10328340	10328513
MAP kinase 14	Exon 12	ENSBTAE00000225686	23	10329453	10332287
MAP kinase 14	3' Flanking		23	10332288	10334787
MAP kinase 15	5' Flanking		14	949774	952273
MAP kinase 15	Exon 1	ENSBTAE00000410624	14	952274	952318
MAP kinase 15	Exon 2	ENSBTAE00000367812	14	855891	856054
MAP kinase 15	Exon 3	ENSBTAE00000215351	14	855554	855693
MAP kinase 15	Exon 4	ENSBTAE00000292047	14	854806	854863
MAP kinase 15	Exon 5	ENSBTAE00000292046	14	854324	854461
MAP kinase 15	Exon 6	ENSBTAE00000292044	14	854118	854223
MAP kinase 15	Exon 7	ENSBTAE00000215355	14	853854	854013
MAP kinase 15	Exon 8	ENSBTAE00000215356	14	853645	853763
MAP kinase 15	Exon 9	ENSBTAE00000215357	14	853459	853554
MAP kinase 15	Exon 10	ENSBTAE00000367771	14	853425	853457
MAP kinase 15	Exon 11	ENSBTAE00000215358	14	852902	853329
MAP kinase 15	3' Flanking		14	853330	855829
MAP kinase 3	5' Flanking		25	27990363	27992862
MAP kinase 3	Exon 1	ENSBTAE00000426931	25	27992863	27992895
MAP kinase 3	Exon 2	ENSBTAE00000291540	25	27992950	27993035
MAP kinase 3	Exon 3	ENSBTAE00000175554	25	27994063	27994245
MAP kinase 3	Exon 4	ENSBTAE00000175555	25	27996084	27996273
MAP kinase 3	Exon 5	ENSBTAE00000428390	25	27996435	27996551
MAP kinase 3	Exon 6	ENSBTAE00000419182	25	27996808	27996922
MAP kinase 3	Exon 7	ENSBTAE00000175558	25	27997476	27997607
MAP kinase 3	Exon 8	ENSBTAE00000175559	25	27997790	27997899
MAP kinase 3	Exon 9	ENSBTAE00000175561	25	27997991	27998144
MAP kinase 3	Exon 10	ENSBTAE00000408013	25	27998941	27999955
MAP kinase 3	3' Flanking		25	27999956	28002455
MAP kinase 4	5' Flanking		24	51908405	51910904
MAP kinase 4	Exon 1	ENSBTAE00000106555	24	51910905	51911517
MAP kinase 4	Exon 2	ENSBTAE00000106564	24	51960422	51960574
MAP kinase 4	3' Flanking		24	51960575	51963074
MAP kinase 6	5' Flanking		19	63142423	63144922
MAP kinase 6	Exon 1	ENSBTAE00000273780	19	63144923	63145203
MAP kinase 6	Exon 2	ENSBTAE00000273779	19	63072593	63072659
MAP kinase 6	Exon 3	ENSBTAE00000016666	19	63062085	63062133
MAP kinase 6	Exon 4	ENSBTAE00000016684	19	63060972	63061085
MAP kinase 6	Exon 5	ENSBTAE00000016689	19	63059247	63059366
MAP kinase 6	Exon 6	ENSBTAE00000016696	19	63057912	63058028
MAP kinase 6	Exon 7	ENSBTAE00000016701	19	63057187	63057238
MAP kinase 6	Exon 8	ENSBTAE00000016705	19	63053641	63053768
MAP kinase 6	Exon 9	ENSBTAE00000413112	19	63052539	63052616
MAP kinase 6	Exon 10	ENSBTAE00000016712	19	63050547	63050686
MAP kinase 6	Exon 11	ENSBTAE00000016718	19	63044101	63044146
MAP kinase 6	Exon 12	ENSBTAE00000016721	19	63037728	63038062
MAP kinase 6	3' Flanking		19	63038063	63040562
MAP kinase 7	5' Flanking		19	35126650	35129149
MAP kinase 7	Exon 1	ENSBTAE00000010637	19	35129150	35129559
MAP kinase 7	Exon 2	ENSBTAE00000010640	19	35128381	35128546
MAP kinase 7	Exon 3	ENSBTAE00000010642	19	35126444	35127522
MAP kinase 7	Exon 4	ENSBTAE00000010660	19	35125782	35126362
MAP kinase 7	Exon 5	ENSBTAE00000010664	19	35125320	35125453
MAP kinase 7	Exon 6	ENSBTAE00000010669	19	35124713	35125175
MAP kinase 7	3' Flanking		19	35125176	35127675
MAP kinase 8	5' Flanking		15	76143919	76146418
MAP kinase 8	Exon 1	ENSBTAE00000003259	15	76146419	76146519
MAP kinase 8	Exon 2	ENSBTAE00000003260	15	76157518	76157623
MAP kinase 8	Exon 3	ENSBTAE00000003261	15	76159485	76159796
MAP kinase 8	Exon 4	ENSBTAE00000003262	15	76161293	76161374
MAP kinase 8	Exon 5	ENSBTAE00000003263	15	76161533	76162345
MAP kinase 8	Exon 6	ENSBTAE00000003264	15	76162484	76162559
MAP kinase 8	Exon 7	ENSBTAE00000306295	15	76163301	76163473
MAP kinase 8	Exon 8	ENSBTAE00000306294	15	76163682	76163791
MAP kinase 8	Exon 9	ENSBTAE00000306293	15	76163891	76164007
MAP kinase 8	Exon 10	ENSBTAE00000306292	15	76164095	76164121
MAP kinase 8	Exon 11	ENSBTAE00000327958	15	76164124	76164212
MAP kinase 8	Exon 12	ENSBTAE00000003270	15	76164778	76164850
MAP kinase 8	3' Flanking		15	76164851	76167350
MAP kinase 9	5' Flanking	871347	7	870329	872828
MAP kinase 9	Exon 1	ENSBTAE00000363021	7	872829	873081
MAP kinase 9	Exon 2	ENSBTAE00000363020	7	887799	887969
MAP kinase 9	Exon 3	ENSBTAE00000049295	7	900520	900649
MAP kinase 9	Exon 4	ENSBTAE00000377942	7	905336	905394
MAP kinase 9	Exon 5	ENSBTAE00000049297	7	908316	908454
MAP kinase 9	Exon 6	ENSBTAE00000391211	7	926689	926854
MAP kinase 9	Exon 7	ENSBTAE00000049300	7	931807	931989
MAP kinase 9	Exon 8	ENSBTAE00000049299	7	928300	928371
MAP kinase 9	Exon 9	ENSBTAE00000382971	7	933401	933525
MAP kinase 9	Exon 10	ENSBTAE00000049302	7	935154	935217
MAP kinase 9	Exon 11	ENSBTAE00000049303	7	936449	936523
MAP kinase 9	Exon 12	ENSBTAE00000049304	7	938632	938962
MAP kinase 9	3' Flanking		7	938963	941462
P85 alpha	5' Flanking		20	12169396	12171895
P85 alpha	Exon 1	ENSBTAE00000118499	20	12171896	12172102
P85 alpha	Exon 2	ENSBTAE00000360578	20	12171873	12171893
P85 alpha	Exon 3	ENSBTAE00000360575	20	12171772	12171871
P85 alpha	Exon 4	ENSBTAE00000118502	20	12116310	12116402
P85 alpha	Exon 5	ENSBTAE00000118505	20	12115796	12115870
P85 alpha	Exon 6	ENSBTAE00000118508	20	12109552	12109683
P85 alpha	Exon 7	ENSBTAE00000118513	20	12108576	12108777
P85 alpha	Exon 8	ENSBTAE00000118521	20	12108284	12108363
P85 alpha	Exon 9	ENSBTAE00000118524	20	12096746	12096848
P85 alpha	Exon 10	ENSBTAE00000118529	20	12096111	12096209
P85 alpha	Exon 11	ENSBTAE00000118551	20	12095815	12095995
P85 alpha	Exon 12	ENSBTAE00000118564	20	12095420	12095545
P85 alpha	Exon 13	ENSBTAE00000118592	20	12094542	12094684
P85 alpha	Exon 14	ENSBTAE00000118601	20	12094157	12094333
P85 alpha	Exon 15	ENSBTAE00000118603	20	12093990	12094058
P85 alpha	Exon 16	ENSBTAE00000118605	20	12093102	12093272
P85 alpha	Exon 17	ENSBTAE00000385919	20	12092033	12092222
P85 alpha	3' Flanking		20	12092223	12094722
P85 beta	5' Flanking		7	5003083	5005582
P85 beta	Exon 1	ENSBTAE00000356832	7	5005583	5005657
P85 beta	Exon 2	ENSBTAE00000024478	7	5003043	5003786
P85 beta	Exon 3	ENSBTAE00000024479	7	5000214	5000306
P85 beta	Exon 4	ENSBTAE00000024481	7	4999838	4999879
P85 beta	Exon 5	ENSBTAE00000024483	7	4999601	4999732
P85 beta	Exon 6	ENSBTAE00000024484	7	4999298	4999511
P85 beta	Exon 7	ENSBTAE00000024486	7	4998737	4998822
P85 beta	Exon 8	ENSBTAE00000418214	7	4998479	4998587
P85 beta	Exon 9	ENSBTAE00000399434	7	4998302	4998400
P85 beta	Exon 10	ENSBTAE00000392164	7	4997984	4998164
P85 beta	Exon 11	ENSBTAE00000384399	7	4997754	4997879
P85 beta	Exon 12	ENSBTAE00000382234	7	4996361	4996503
P85 beta	Exon 13	ENSBTAE00000387691	7	4995951	4996127
P85 beta	Exon 14	ENSBTAE00000420181	7	4994916	4994987
P85 beta	Exon 15	ENSBTAE00000379530	7	4994562	4994732
P85 beta	Exon 16	ENSBTAE00000397129	7	4993041	4994249
P85 beta	3' Flanking		7	4994250	4996749
P85 gamma	5' Flanking		3	106863604	106866103
P85 gamma	Exon 1	ENSBTAE00000318122	3	106866104	106866209
P85 gamma	Exon 2	ENSBTAE00000031204	3	106926499	106926607
P85 gamma	Exon 3	ENSBTAE00000031205	3	106928501	106928599
P85 gamma	Exon 4	ENSBTAE00000031206	3	106936214	106936394
P85 gamma	Exon 5	ENSBTAE00000031207	3	106937171	106937296
P85 gamma	Exon 6	ENSBTAE00000031208	3	106945185	106945327
P85 gamma	Exon 7	ENSBTAE00000031209	3	106949469	106949645
P85 gamma	Exon 8	ENSBTAE00000427775	3	106955604	106955678
P85 gamma	Exon 9	ENSBTAE00000416373	3	106956150	106956320
P85 gamma	Exon 10	ENSBTAE00000423028	3	106963433	106963631
P85 gamma	3' Flanking		3	106963632	106966131
PDK1	5' Flanking		2	24864239	24866738
PDK1	Exon 1	ENSBTAE00000182949	2	24866739	24866940
PDK1	Exon 2	ENSBTAE00000182950	2	24864831	24864972
PDK1	Exon 3	ENSBTAE00000182951	2	24861432	24861503
PDK1	Exon 4	ENSBTAE00000416728	2	24852106	24852290
PDK1	Exon 5	ENSBTAE00000409098	2	24851709	24851804
PDK1	Exon 6	ENSBTAE00000182954	2	24850643	24850720
PDK1	Exon 7	ENSBTAE00000301844	2	24848842	24848918
PDK1	Exon 8	ENSBTAE00000182958	2	24846927	24847025
PDK1	Exon 9	ENSBTAE00000299490	2	24828534	24828644
PDK1	Exon 10	ENSBTAE00000182962	2	24825303	24825416
PDK1	Exon 11	ENSBTAE00000350491	2	24822252	24822736
PDK1	3' Flanking		2	24822737	24825236
PDK2	5' Flanking		19	37734853	37737352
PDK2	Exon 1	ENSBTAE00000093406	19	37737353	37737566
PDK2	Exon 2	ENSBTAE00000093408	19	37735382	37735523
PDK2	Exon 3	ENSBTAE00000093409	19	37727981	37728052
PDK2	Exon 4	ENSBTAE00000093410	19	37727483	37727667
PDK2	Exon 5	ENSBTAE00000275704	19	37726921	37727010
PDK2	Exon 6	ENSBTAE00000275703	19	37726641	37726718
PDK2	Exon 7	ENSBTAE00000093414	19	37724204	37724280
PDK2	Exon 8	ENSBTAE00000093415	19	37724014	37724112
PDK2	Exon 9	ENSBTAE00000093416	19	37723736	37723843
PDK2	Exon 10	ENSBTAE00000275702	19	37722950	37723063
PDK2	Exon 11	ENSBTAE00000275699	19	37721316	37722397
PDK2	3' Flanking		19	37722398	37724897
PEPCK	5' Flanking		13	59376618	59379117
PEPCK	Exon 1	ENSBTAE00000331001	13	59379118	59379216
PEPCK	Exon 2	ENSBTAE00000020121	13	59378692	59378956
PEPCK	Exon 3	ENSBTAE00000020122	13	59377651	59377832
PEPCK	Exon 4	ENSBTAE00000020123	13	59376718	59376921
PEPCK	Exon 5	ENSBTAE00000275831	13	59376466	59376608
PEPCK	Exon 6	ENSBTAE00000330991	13	59376420	59376461
PEPCK	Exon 7	ENSBTAE00000330987	13	59376024	59376186
PEPCK	Exon 8	ENSBTAE00000275828	13	59375183	59375407
PEPCK	Exon 9	ENSBTAE00000275827	13	59374963	59375094
PEPCK	Exon 10	ENSBTAE00000010856	13	59374462	59374563
PEPCK	Exon 11	ENSBTAE00000020130	13	59373088	59374112
PEPCK	3' Flanking		13	59374113	59376612
Phosphatase 2A	5' Flanking		11	103253149	103255648
Phosphatase 2A	Exon 1	ENSBTAE00000020106	11	103255649	103255846
Phosphatase 2A	Exon 2	ENSBTAE00000020107	11	103263374	103263471
Phosphatase 2A	Exon 3	ENSBTAE00000020108	11	103266953	103267039
Phosphatase 2A	Exon 4	ENSBTAE00000020109	11	103272076	103272201
Phosphatase 2A	Exon 5	ENSBTAE00000020110	11	103273983	103274100
Phosphatase 2A	Exon 6	ENSBTAE00000020111	11	103275369	103275468
Phosphatase 2A	Exon 7	ENSBTAE00000020113	11	103276362	103276486
Phosphatase 2A	Exon 8	ENSBTAE00000020115	11	103277444	103277544
Phosphatase 2A	Exon 9	ENSBTAE00000020116	11	103281849	103281956
Phosphatase 2A	Exon 10	ENSBTAE00000261267	11	103285957	103287307
Phosphatase 2A	3' Flanking		11	103287308	103289807
Protein S100-A10 (P10)	5' Flanking		3	20269077	20271576
Protein S100-A10 (P10)	Exon 1	ENSBTAE00000164112	3	20271577	20271634
Protein S100-A10 (P10)	Exon 2	ENSBTAE00000164113	3	20278608	20278760
Protein S100-A10 (P10)	Exon 3	ENSBTAE00000164114	3	20282118	20282526
Protein S100-A10 (P10)	3' Flanking		3	20282527	20285026
PtdIns-3-kinase P110	5' Flanking		1	90223851	90226350
PtdIns-3-kinase P110	Exon 1	ENSBTAE00000098965	1	90226351	90226705
PtdIns-3-kinase P110	Exon 2	ENSBTAE00000098967	1	90225707	90225855
PtdIns-3-kinase P110	Exon 3	ENSBTAE00000257007	1	90225645	90225702
PtdIns-3-kinase P110	Exon 4	ENSBTAE00000098972	1	90223840	90224090
PtdIns-3-kinase P110	Exon 5	ENSBTAE00000098973	1	90221619	90221864
PtdIns-3-kinase P110	Exon 6	ENSBTAE00000098974	1	90220876	90220961
PtdIns-3-kinase P110	Exon 7	ENSBTAE00000098975	1	90217762	90217867
PtdIns-3-kinase P110	Exon 8	ENSBTAE00000098976	1	90217144	90217296
PtdIns-3-kinase P110	Exon 9	ENSBTAE00000098977	1	90216913	90217047
PtdIns-3-kinase P110	Exon 10	ENSBTAE00000098978	1	90209847	90209971
PtdIns-3-kinase P110	Exon 11	ENSBTAE00000098979	1	90208887	90208968
PtdIns-3-kinase P110	Exon 12	ENSBTAE00000098980	1	90207963	90208127
PtdIns-3-kinase P110	Exon 13	ENSBTAE00000098982	1	90207643	90207746
PtdIns-3-kinase P110	Exon 14	ENSBTAE00000098983	1	90206453	90206624
PtdIns-3-kinase P110	Exon 15	ENSBTAE00000098985	1	90204649	90204755
PtdIns-3-kinase P110	Exon 16	ENSBTAE00000098986	1	90204001	90204122
PtdIns-3-kinase P110	Exon 17	ENSBTAE00000098987	1	90203091	90203169
PtdIns-3-kinase P110	Exon 18	ENSBTAE00000098988	1	90199954	90200124
PtdIns-3-kinase P110	Exon 19	ENSBTAE00000098989	1	90199249	90199366
PtdIns-3-kinase P110	Exon 20	ENSBTAE00000098990	1	90198992	90199143
PtdIns-3-kinase P110	Exon 21	ENSBTAE00000098994	1	90197931	90198201
PtdIns-3-kinase P110	3' Flanking		1	90198202	90200701
SIRT1	5' Flanking		5	118124041	118126540
SIRT1	Exon 1	ENSBTAE00000189544	5	118126541	118126657
SIRT1	Exon 2	ENSBTAE00000189545	5	118126259	118126387
SIRT1	Exon 3	ENSBTAE00000189546	5	118123869	118123966
SIRT1	Exon 4	ENSBTAE00000300519	5	118123029	118123488
SIRT1	3' Flanking		5	118123489	118125988
SIRT2	5' Flanking		18	48224249	48226748
SIRT2	Exon 1	ENSBTAE00000429182	18	48226749	48226762
SIRT2	Exon 2	ENSBTAE00000257046	18	48222775	48222823
SIRT2	Exon 3	ENSBTAE00000257044	18	48222398	48222511
SIRT2	Exon 4	ENSBTAE00000257040	18	48219227	48219268
SIRT2	Exon 5	ENSBTAE00000257038	18	48218989	48219095
SIRT2	Exon 6	ENSBTAE00000257033	18	48218810	48218866
SIRT2	Exon 7	ENSBTAE00000257032	18	48218125	48218193
SIRT2	Exon 8	ENSBTAE00000018449	18	48212163	48212292
SIRT2	Exon 9	ENSBTAE00000018450	18	48209794	48209853
SIRT2	Exon 10	ENSBTAE00000018451	18	48209430	48209485
SIRT2	Exon 11	ENSBTAE00000018453	18	48209204	48209280
SIRT2	Exon 12	ENSBTAE00000018458	18	48209065	48209116
SIRT2	Exon 13	ENSBTAE00000018459	18	48208074	48208144
SIRT2	Exon 14	ENSBTAE00000018460	18	48207865	48207931
SIRT2	Exon 15	ENSBTAE00000378939	18	48207440	48207747
SIRT2	Exon 16	ENSBTAE00000417015	18	48207020	48207136
SIRT2	3' Flanking		18	48207137	48209636
SIRT4	5' Flanking		17	65894235	65896734
SIRT4	Exon 1	ENSBTAE00000332815	17	65896735	65896765
SIRT4	Exon 2	ENSBTAE00000230295	17	65907063	65907563
SIRT4	Exon 3	ENSBTAE00000296735	17	65909618	65909912
SIRT4	Exon 4	ENSBTAE00000230297	17	65910215	65910427
SIRT4	Exon 5	ENSBTAE00000332807	17	65912512	65912882
SIRT4	3' Flanking		17	65912883	65915382
SIRT5	5' Flanking		23	43632492	43634991
SIRT5	Exon 1	ENSBTAE00000278640		43634992	43635014
SIRT5	Exon 2	ENSBTAE00000278639	23	43634016	43634090
SIRT5	Exon 3	ENSBTAE00000278638	23	43629095	43629227
SIRT5	Exon 4	ENSBTAE00000161583	23	43627309	43627442
SIRT5	Exon 5	ENSBTAE00000161585	23	43625809	43626034
SIRT5	Exon 6	ENSBTAE00000161587	23	43624011	43624098
SIRT5	Exon 7	ENSBTAE00000161589	23	43623176	43623229
SIRT5	Exon 8	ENSBTAE00000161590	23	43621743	43621866
SIRT5	Exon 9	ENSBTAE00000161591	23	43621101	43621216
SIRT5	Exon 10	ENSBTAE00000278633	23	43612660	43613168
SIRT5	3' Flanking		23	43613169	43615668
SIRT6	5' Flanking		7	18452987	18455486
SIRT6	Exon 1	ENSBTAE00000215889	7	18455487	18455558
SIRT6	Exon 2	ENSBTAE00000215894	7	18459236	18459363
SIRT6	Exon 3	ENSBTAE00000215898	7	18460633	18460827
SIRT6	Exon 4	ENSBTAE00000215901	7	18461137	18461196
SIRT6	Exon 5	ENSBTAE00000215904	7	18461731	18461826
SIRT6	Exon 6	ENSBTAE00000215907	7	18461904	18461984
SIRT6	Exon 7	ENSBTAE00000215910	7	18462590	18462713
SIRT6	Exon 8	ENSBTAE00000215913	7	18462800	18463720
SIRT6	3' Flanking		7	18463721	18466220
SIRT7	5' Flanking		19	52458475	52460974
SIRT7	Exon 1	ENSBTAE00000000286	19	52460975	52461073
SIRT7	Exon 2	ENSBTAE00000000287	19	52461144	52461281
SIRT7	Exon 3	ENSBTAE00000000288	19	52461367	52461471
SIRT7	Exon 4	ENSBTAE00000000289	19	52463157	52463227
SIRT7	Exon 5	ENSBTAE00000000290	19	52463325	52463397
SIRT7	Exon 6	ENSBTAE00000000291	19	52464460	52464558
SIRT7	Exon 7	ENSBTAE00000000292	19	52464630	52464866
SIRT7	Exon 8	ENSBTAE00000000293	19	52464999	52465079
SIRT7	Exon 9	ENSBTAE00000000294	19	52465263	52465369
SIRT7	Exon 10	ENSBTAE00000000295	19	52466481	52467170
SIRT7	3' Flanking		19	52467171	52469670
SLC2A1	5' Flanking		3	110218529	110221028
SLC2A1	Exon 1	ENSBTAE00000317006	3	110221029	110221215
SLC2A1	5' Flanking		3	110230768	110232267
SLC2A1	Exon 1	ENSBTAE00000407877	3	110232268	110232285
SLC2A1	Exon 2	ENSBTAE00000422010	3	110232731	110232826
SLC2A1	Exon 3	ENSBTAE00000103120	3	110243457	110243617
SLC2A1	Exon 4	ENSBTAE00000103123	3	110243794	110244034
SLC2A1	Exon 5	ENSBTAE00000103125	3	110245020	110245182
SLC2A1	Exon 6	ENSBTAE00000103126	3	110245269	110245456
SLC2A1	Exon 7	ENSBTAE00000103127	3	110245731	110245835
SLC2A1	Exon 8	ENSBTAE00000103128	3	110246279	110246380
SLC2A1	Exon 9	ENSBTAE00000103129	3	110247565	110247768
SLC2A1	Exon 10	ENSBTAE00000103130	3	110248150	110249235
SLC2A1	3' Flanking		3	110249236	110250735
SLC5A1	5' Flanking		17	73938690	73941189
SLC5A1	Exon 1	ENSBTAE00000138581	17	73941190	73941343
SLC5A1	Exon 2	ENSBTAE00000398596	17	73944822	73944893
SLC5A1	Exon 3	ENSBTAE00000138602	17	73962651	73962755
SLC5A1	Exon 4	ENSBTAE00000399868	17	73963611	73963670
SLC5A1	Exon 5	ENSBTAE00000138608	17	73965053	73965157
SLC5A1	Exon 6	ENSBTAE00000138614	17	73974056	73974161
SLC5A1	Exon 7	ENSBTAE00000389707	17	73975214	73975294
SLC5A1	Exon 8	ENSBTAE00000138622	17	73976493	73976713
SLC5A1	Exon 9	ENSBTAE00000391452	17	73976956	73977091
SLC5A1	Exon 10	ENSBTAE00000138626	17	73978337	73978444
SLC5A1	Exon 11	ENSBTAE00000410543	17	73980839	73980989
SLC5A1	Exon 12	ENSBTAE00000138631	17	73983695	73983863
SLC5A1	Exon 13	ENSBTAE00000138633	17	73984943	73985158
SLC5A1	Exon 14	ENSBTAE00000138636	17	73986866	73986971
SLC5A1	Exon 15	ENSBTAE00000138638	17	73988747	73989204
SLC5A1	3' Flanking		17	73989205	73991704
SOCS 1	5' Flanking		16	41200215	41202714
SOCS 1	Exon 1	ENSBTAE00000270291	16	41202715	41203503
SOCS 1	Exon 2	ENSBTAE00000270290	16	41191811	41193838
SOCS 1	3' Flanking		16	41193839	41196338
STAT5A	5' Flanking		19	43725692	43728691
STAT5A	Exon 1	ENSBTAE00000315995	19	43728692	43728750
STAT5A	Exon 2	ENSBTAE00000108995	19	43729590	43729727
STAT5A	Exon 3	ENSBTAE00000109001	19	43730052	43730208
STAT5A	Exon 4	ENSBTAE00000429458	19	43731297	43731386
STAT5A	Exon 5	ENSBTAE00000402981	19	43734386	43734560
STAT5A	Exon 6	ENSBTAE00000418579	19	43739774	43739904
STAT5A	Exon 7	ENSBTAE00000400655	19	43740136	43740287
STAT5A	Exon 8	ENSBTAE00000426435	19	43740733	43740888
STAT5A	Exon 9	ENSBTAE00000420460	19	43741294	43741473
STAT5A	Exon 10	ENSBTAE00000393030	19	43742937	43743024
STAT5A	Exon 11	ENSBTAE00000384788	19	43743132	43743254
STAT5A	Exon 12	ENSBTAE00000275196	19	43743818	43743910
STAT5A	Exon 13	ENSBTAE00000389136	19	43744358	43744564
STAT5A	Exon 14	ENSBTAE00000391566	19	43745276	43745370
STAT5A	Exon 15	ENSBTAE00000419805	19	43745455	43745585
STAT5A	Exon 16	ENSBTAE00000015207	19	43746008	43746163
STAT5A	Exon 17	ENSBTAE00000315974	19	43746311	43746334
STAT5A	Exon 18	ENSBTAE00000315973	19	43747281	43747308
STAT5A	Exon 19	ENSBTAE00000389715	19	43747596	43747703
STAT5A	Exon 20	ENSBTAE00000414088	19	43748704	43748997
STAT5A	3' Flanking		19	43748998	43751997
STAT5B	5' Flanking		19	43688581	43691580
STAT5B	Exon 1	ENSBTAE00000316018	19	43691581	43691654
STAT5B	Exon 2	ENSBTAE00000101837	19	43679451	43679588
STAT5B	Exon 3	ENSBTAE00000101838	19	43676028	43676184
STAT5B	Exon 4	ENSBTAE00000417282	19	43674797	43674886
STAT5B	Exon 5	ENSBTAE00000406298	19	43673519	43673693
STAT5B	Exon 6	ENSBTAE00000400701	19	43669974	43670104
STAT5B	Exon 7	ENSBTAE00000408851	19	43669591	43669742
STAT5B	Exon 8	ENSBTAE00000385024	19	43668990	43669145
STAT5B	Exon 9	ENSBTAE00000389495	19	43668405	43668584
STAT5B	Exon 10	ENSBTAE00000413921	19	43667960	43668047
STAT5B	Exon 11	ENSBTAE00000414779	19	43667757	43667879
STAT5B	Exon 12	ENSBTAE00000101848	19	43667008	43667100
STAT5B	Exon 13	ENSBTAE00000402798	19	43662508	43662714
STAT5B	Exon 14	ENSBTAE00000414823	19	43661272	43661366
STAT5B	Exon 15	ENSBTAE00000401911	19	43661041	43661171
STAT5B	Exon 16	ENSBTAE00000101857	19	43660044	43660214
STAT5B	Exon 17	ENSBTAE00000101859	19	43656398	43656449
STAT5B	Exon 18	ENSBTAE00000422028	19	43656007	43656114
STAT5B	Exon 19	ENSBTAE00000275209	19	43655236	43655494
STAT5B	3' Flanking		19	43655495	43658494
TNF R	5' Flanking		23	33208018	33210517
TNF R	Exon 1	ENSBTAE00000279576	23	33210518	33210730
TNF R	Exon 2	ENSBTAE00000279572	23	33210815	33210900
TNF R	Exon 3	ENSBTAE00000003696	23	33214723	33214902
TNF R	Exon 4	ENSBTAE00000003697	23	33215644	33215735
TNF R	Exon 5	ENSBTAE00000003698	23	33217435	33217565
TNF R	Exon 6	ENSBTAE00000003700	23	33218893	33219063
TNF R	Exon 7	ENSBTAE00000003701	23	33220877	33222678
TNF R	3' Flanking		23	33222679	33225178

## Sheet: Add Table 2
Additional Table 2. SNPs and Indels identfied in the 83 genes sequenced
Gene	Chr.	Location	refbase	HCIV_SNPbase	HCIV_occurance	HCIV_coverage	High Freq	LCIV_occuranceq	LCIV_coverage	Low Freq	Ratio LvH	Ratio HvL	P value	BH correction	Type	Synonymous?	Status
P85_beta	chr7	4996361	C	G	38	70	0.542857	0	88	0	0	#DIV/0!	1.64319e-17	4.87629e-15	Exon	N	Novel
GH	chr19	49749042	G	T	29	76	0.381579	0	164	0	0	#DIV/0!	4.00179e-17	9.193e-15	Exon	N	Published dbSNPv130
GH	chr19	49750622	C	G	22	44	0.5	0	102	0	0	#DIV/0!	3.03153e-14	3.48205e-12	Exon	N	Published dbSNPv130
GH	chr19	49750621	G	T	22	49	0.44898	0	102	0	0	#DIV/0!	3.22108e-13	2.83387e-11	Exon	N	Novel
SS	chr21	49258728	C	T	23	67	0.343284	0	96	0	0	#DIV/0!	9.21457e-11	4.82307e-09	Exon	N	Novel
GH	chr19	49749056	C	G	16	62	0.258065	0	148	0	0	#DIV/0!	7.18336e-10	3.00032e-08	Exon	N	Novel
JNK1	chr10	73843020	T	C	24	39	0.615385	7	82	0.0853659	0.13872	7.20879	1.52576e-09	6.12526e-08	Exon	N	Novel
Coup_TFII	chr21	9510000	A	G	32	62	0.516129	0	43	0	0	#DIV/0!	2.45214e-09	9.05321e-08	Exon	N	Novel
Coup_TFII	chr21	9510001	A	T	32	62	0.516129	0	43	0	0	#DIV/0!	2.45214e-09	9.05321e-08	Exon	N	Novel
JNK1	chr10	73843616	C	A	16	32	0.5	0	57	0	0	#DIV/0!	3.40547e-09	1.22449e-07	Exon	N	Novel
HexoKinase_3	chr7	37630361	T	G	13	43	0.302326	0	78	0	0	#DIV/0!	3.7274e-07	8.1983e-06	Exon	N	Novel
GH	chr19	49692516	A	G	39	57	0.684211	49	164	0.29878	0.436679	2.29001	4.17283e-07	9.0814e-06	Exon	N	Published dbSNPv130
GH	chr19	49692507	G	A	35	49	0.714286	50	163	0.306748	0.429448	2.32857	4.59248e-07	9.83933e-06	Exon	N	Published dbSNPv130
STAT5B	chr19	43679543	G	T	11	40	0.275	0	94	0	0	#DIV/0!	5.62413e-07	1.16863e-05	Exon	N	Novel
GH	chr19	49683394	T	G	11	55	0.2	0	126	0	0	#DIV/0!	9.53264e-07	1.83766e-05	Exon	N	Novel
MAPK1	chr17	75266449	G	A	33	61	0.540984	21	114	0.184211	0.34051	2.93677	1.73348e-06	3.18045e-05	Exon	N	Novel
HexoKinase_1	chr28	24993614	G	A	13	67	0.19403	0	105	0	0	#DIV/0!	2.18103e-06	3.80847e-05	Exon	N	Novel
JNK1	chr10	73843893	G	A	20	37	0.540541	0	25	0	0	#DIV/0!	2.67594e-06	4.47976e-05	Exon	N	Novel
MAPK1	chr17	75268870	G	A	10	32	0.3125	0	71	0	0	#DIV/0!	2.73458e-06	4.55947e-05	Exon	N	Novel
JAK2	chr8	41592721	A	T	18	41	0.439024	0	35	0	0	#DIV/0!	3.13428e-06	5.10773e-05	Exon	N	Novel
TNF_R	chr23	33222215	A	G	6	62	0.0967742	34	74	0.459459	4.74775	0.210626	3.41945e-06	5.50172e-05	Exon	N	Novel
Glut_4	chr19	27361906	C	A	18	24	0.75	0	14	0	0	#DIV/0!	4.32492e-06	6.58216e-05	Exon	N	Novel
HNF4_gamma	chr14	35633348	C	T	12	54	0.222222	0	86	0	0	#DIV/0!	4.70641e-06	7.00036e-05	Exon	N	Novel
P85_alpha	chr20	12115830	G	T	14	52	0.269231	0	62	0	0	#DIV/0!	5.65835e-06	8.18087e-05	Exon	N	Novel
GH	chr19	49692543	A	G	35	59	0.59322	37	144	0.256944	0.433135	2.30875	7.66691e-06	0.000106029	Exon	N	Published dbSNPv130
JNK1	chr10	73843323	G	T	11	121	0.0909091	18	46	0.391304	4.30435	0.232323	1.70642e-05	0.000211259	Exon	N	Novel
HIf1alpha_transcript1	chr10	75996922	G	A	10	80	0.125	0	146	0	0	#DIV/0!	2.10354e-05	0.000251923	Exon	N	Novel
AKT2	chr18	49297984	A	C	9	48	0.1875	0	101	0	0	#DIV/0!	2.15096e-05	0.000254849	Exon	N	Novel
GH	chr19	49674431	C	T	17	32	0.53125	6	56	0.107143	0.201681	4.95833	2.33389e-05	0.000273389	Exon	N	Novel
Pit1	chr1	35756230	G	T	11	54	0.203704	0	79	0	0	#DIV/0!	2.537e-05	0.000295507	Exon	N	Novel
Glucokinase	chr4	79924189	C	T	21	31	0.677419	11	53	0.207547	0.306379	3.26393	2.63563e-05	0.000302731	Exon	N	Published dbSNPv130
TNF_R	chr23	33214819	C	G	4	47	0.0851064	47	110	0.427273	5.02045	0.199185	2.8797e-05	0.000325343	Exon	N	Novel
JNK1	chr10	73843491	G	C	24	58	0.413793	59	76	0.776316	1.8761	0.533022	2.90248e-05	0.000327023	Exon	N	Novel
HexoKinase_3	chr7	37630220	T	C	0	43	0	19	65	0.292308	#DIV/0!	0	3.76279e-05	0.00041491	Exon	N	Novel
IRS2	chr12	82745361	G	A	0	153	0	10	92	0.108696	#DIV/0!	0	4.0448e-05	0.000438983	Exon	N	Novel
MAPK2	chr29	43984929	C	T	28	64	0.4375	18	115	0.156522	0.357764	2.79514	5.24262e-05	0.000548816	Exon	N	Novel
MAP_kinase_3	chr25	28001080	C	T	10	52	0.192308	0	76	0	0	#DIV/0!	6.9739e-05	0.000701632	Exon	N	Novel
SOCS_1	chr16	41203012	T	C	40	58	0.689655	29	83	0.349398	0.506627	1.97384	8.10566e-05	0.000798022	Exon	N	Published dbSNPv130
IGF1R	chr21	6827851	G	A	0	65	0	17	90	0.188889	#DIV/0!	0	9.37733e-05	0.000897162	Exon	N	Published dbSNPv130
IRS1	chr2	119575524	T	C	7	26	0.269231	0	61	0	0	#DIV/0!	0.000112572	0.00105313	Exon	N	Novel
AKT3	chr16	30714216	A	T	7	27	0.259259	0	59	0	0	#DIV/0!	0.00016527	0.00146336	Exon	N	Novel
GH	chr19	49687392	G	A	20	50	0.4	103	147	0.70068	1.7517	0.570874	0.000200824	0.00171927	Exon	N	Published dbSNPv130
AKT3	chr16	30714215	C	G	7	28	0.25	0	58	0	0	#DIV/0!	0.00022036	0.00185957	Exon	N	Novel
MAPK1	chr17	75268814	C	T	8	35	0.228571	0	57	0	0	#DIV/0!	0.000252853	0.00206011	Exon	N	Novel
IGFBP6	chr5	29834467	C	T	0	54	0	17	83	0.204819	#DIV/0!	0	0.000253092	0.00206011	Exon	N	Novel
JNK1	chr10	73843189	T	C	12	18	0.666667	0	12	0	0	#DIV/0!	0.000333887	0.00263478	Exon	N	Novel
IRS1	chr2	119575548	T	G	5	17	0.294118	0	57	0	0	#DIV/0!	0.000384139	0.00294697	Exon	N	Novel
GH	chr19	49692645	G	T	10	44	0.227273	0	45	0	0	#DIV/0!	0.000487954	0.00359659	Exon	N	Novel
MAPK1	chr17	75269620	C	T	18	42	0.428571	13	90	0.144444	0.337037	2.96703	0.000525428	0.00381836	Exon	N	Novel
MAP_kinase_14	chr23	10330530	C	A	17	52	0.326923	64	103	0.621359	1.90063	0.526142	0.000645902	0.00453447	Exon	N	Novel
GH	chr19	49685235	G	A	0	62	0	23	152	0.151316	#DIV/0!	0	0.000973023	0.00627488	Exon	N	Novel
IRS4	chrX	35197231	C	T	7	29	0.241379	0	43	0	0	#DIV/0!	0.00105951	0.00664809	Exon	N	Novel
TRH	chr22	57366247	C	G	0	42	0	13	58	0.224138	#DIV/0!	0	0.00153269	0.00897877	Exon	N	Novel
HNF_1_alpha	chr17	66476980	C	T	0	46	0	23	125	0.184	#DIV/0!	0	0.0015966	0.00929292	Exon	N	Novel
E2_R_beta	chr10	78593811	C	T	6	45	0.133333	0	81	0	0	#DIV/0!	0.00165377	0.00956409	Exon	N	Novel
MAP_kinase_4	chr24	51910973	T	G	9	25	0.36	0	23	0	0	#DIV/0!	0.00170542	0.00980792	Exon	N	Novel
Glut_3	chr5	108862820	C	A	9	25	0.36	0	23	0	0	#DIV/0!	0.00170542	0.00980792	Exon	N	Novel
GH	chr19	49897044	C	T	6	45	0.133333	0	80	0	0	#DIV/0!	0.00173646	0.00997256	Exon	N	Novel
JNK1	chr10	73843360	A	G	13	113	0.115044	0	75	0	0	#DIV/0!	0.00188231	0.0106185	Exon	N	Novel
SLC5A1	chr17	73988993	T	C	28	70	0.4	96	153	0.627451	1.56863	0.6375	0.00218322	0.0117854	Exon	N	Novel
SIRT4	chr17	65909785	G	A	0	54	0	14	96	0.145833	#DIV/0!	0	0.00219309	0.0118232	Exon	N	Novel
STAT5B	chr19	43679581	T	C	16	34	0.470588	60	78	0.769231	1.63462	0.611765	0.00244216	0.0128477	Exon	N	Novel
HexoKinase_3	chr7	37653154	G	A	0	58	0	14	91	0.153846	#DIV/0!	0	0.00260434	0.0135672	Exon	N	Novel
GHR	chr20	33897128	C	T	0	56	0	19	127	0.149606	#DIV/0!	0	0.00264209	0.0137422	Exon	N	Novel
IGF2R	chr9	100135164	G	T	0	58	0	15	107	0.140187	#DIV/0!	0	0.00292727	0.014962	Exon	N	Novel
CSH1-Trans1	chr23	35534732	C	T	19	41	0.463415	17	85	0.2	0.431579	2.31707	0.00315562	0.0159517	Exon	N	Novel
IRS2	chr12	82743665	G	A	4	27	0.148148	0	80	0	0	#DIV/0!	0.00340076	0.0168409	Exon	N	Novel
SIRT4	chr17	65912632	C	T	19	38	0.5	7	41	0.170732	0.341463	2.92857	0.00359896	0.0176532	Exon	N	Novel
IGFBP6	chr5	29837642	G	A	0	41	0	13	74	0.175676	#DIV/0!	0	0.00381651	0.0185226	Exon	N	Novel
GH	chr19	49896550	G	A	43	51	0.843137	74	121	0.61157	0.725351	1.37864	0.00385162	0.0186274	Exon	N	Published dbSNPv130
PEPCK	chr13	59373482	C	A	24	55	0.436364	25	115	0.217391	0.498188	2.00727	0.00400071	0.0192136	Exon	N	Published dbSNPv130
IRS4	chrX	35197604	C	T	0	22	0	16	50	0.32	#DIV/0!	0	0.00409422	0.0196172	Exon	N	Novel
MAP_kinase_15	chr14	856889	G	A	10	26	0.384615	46	64	0.71875	1.86875	0.535117	0.00417994	0.0198667	Exon	N	Novel
SIRT6	chr7	18455144	A	C	0	21	0	18	62	0.290323	#DIV/0!	0	0.00432895	0.0204107	Exon	N	Novel
Glut_4	chr19	27361918	A	C	6	29	0.206897	11	17	0.647059	3.12745	0.319749	0.0045027	0.0209434	Exon	N	Published dbSNPv130
Glut_4	chr19	27366771	T	C	45	53	0.849057	92	94	0.978723	1.15272	0.867514	0.00453934	0.0210901	Exon	N	Published dbSNPv130
GH	chr19	49750547	C	G	50	98	0.510204	130	190	0.684211	1.34105	0.745683	0.00470534	0.0215466	Exon	N	Novel
MAP_kinase_6	chr19	63053689	A	G	9	41	0.219512	36	72	0.5	2.27778	0.439024	0.00485818	0.0220773	Exon	N	Novel
GHR	chr20	33896812	A	G	4	38	0.105263	33	93	0.354839	3.37097	0.296651	0.00485861	0.0220773	Exon	N	Novel
SLC5A1	chr17	73988955	T	C	21	48	0.4375	95	142	0.669014	1.52918	0.653947	0.0060097	0.0258855	Exon	N	Novel
Prop1	chr7	39168542	G	A	0	49	0	15	106	0.141509	#DIV/0!	0	0.00604754	0.0259674	Exon	N	Novel
GH	chr19	49660275	G	C	4	37	0.108108	27	74	0.364865	3.375	0.296296	0.00637032	0.0268241	Exon	N	Published dbSNPv130
GH	chr19	49896673	A	G	20	49	0.408163	24	122	0.196721	0.481967	2.07483	0.00643925	0.0270868	Exon	N	Novel
GH	chr19	49809354	G	A	5	41	0.121951	0	67	0	0	#DIV/0!	0.00672292	0.0279952	Exon	N	Novel
HexoKinase_3	chr7	37631817	T	C	8	36	0.222222	26	49	0.530612	2.38776	0.418803	0.00676179	0.0281087	Exon	N	Novel
HNF_1_alpha	chr17	66476703	C	T	4	40	0.1	0	93	0	0	#DIV/0!	0.00733618	0.0300943	Exon	N	Novel
MAPK2	chr29	43992876	T	A	9	35	0.257143	0	28	0	0	#DIV/0!	0.00787141	0.0315696	Exon	N	Novel
SIRT5	chr23	43612733	C	G	23	53	0.433962	20	93	0.215054	0.495559	2.01792	0.00788016	0.0315741	Exon	N	Novel
GH	chr19	49692630	G	A	29	38	0.763158	25	52	0.480769	0.629973	1.58737	0.00899006	0.0349708	Exon	N	Published dbSNPv130
TNF_R	chr23	33218979	C	G	4	40	0.1	31	98	0.316327	3.16327	0.316129	0.00907436	0.0351416	Exon	N	Novel
GH	chr19	49700575	A	G	16	42	0.380952	63	100	0.63	1.65375	0.604686	0.00925221	0.0355887	Exon	N	Novel
TRH	chr22	57366472	G	A	10	17	0.588235	4	23	0.173913	0.295652	3.38235	0.00930831	0.0356756	Exon	N	Novel
GH	chr19	49759567	C	G	47	110	0.427273	121	208	0.581731	1.3615	0.734485	0.00954259	0.0361816	Exon	N	Novel
Glut_4	chr19	27361917	A	G	7	29	0.241379	11	17	0.647059	2.68067	0.373041	0.0116005	0.0422254	Exon	N	Published dbSNPv130
TNF_R	chr23	33222655	A	C	8	18	0.444444	0	11	0	0	#DIV/0!	0.0116173	0.0422493	Exon	N	Novel
E2_R_beta	chr10	78643190	A	G	0	66	0	14	157	0.089172	#DIV/0!	0	0.0120222	0.0433406	Exon	N	Novel
Phosphatase_2A	chr11	103286555	C	T	4	25	0.16	0	47	0	0	#DIV/0!	0.012296	0.0440475	Exon	N	Novel
HexoKinase_1	chr28	24993930	T	C	0	35	0	11	71	0.15493	#DIV/0!	0	0.0147293	0.0503638	Exon	N	Novel
IGF1	chr5	71197839	A	G	4	44	0.0909091	0	79	0	0	#DIV/0!	0.0149528	0.0509307	Exon	N	Novel
GH	chr19	49660725	A	G	0	15	0	9	27	0.333333	#DIV/0!	0	0.0159776	0.053626	Exon	N	Novel
PEPCK	chr13	59379049	G	A	0	47	0	11	87	0.126437	#DIV/0!	0	0.0162758	0.0544861	Exon	N	Novel
SLC5A1	chr17	73978392	T	G	6	60	0.1	29	113	0.256637	2.56637	0.389655	0.0166946	0.0555368	Exon	N	Novel
GH	chr19	49752219	T	C	47	78	0.602564	33	82	0.402439	0.667878	1.49728	0.0173972	0.0570028	Exon	N	Published dbSNPv130
HexoKinase_3	chr7	37641652	C	T	5	25	0.2	0	28	0	0	#DIV/0!	0.0185142	0.0596125	Exon	N	Novel
HNF_1_alpha	chr17	66458920	C	T	5	63	0.0793651	13	52	0.25	3.15	0.31746	0.0188584	0.0604023	Exon	N	Novel
INSR	chr7	14580101	T	C	9	47	0.191489	34	85	0.4	2.08889	0.478723	0.0194626	0.0618584	Exon	N	Novel
PDK1	chr2	24822570	G	A	4	53	0.0754717	20	83	0.240964	3.19277	0.313208	0.0196799	0.0623573	Exon	N	Novel
Prop1	chr7	39168518	T	G	41	41	1	70	82	0.853659	0.853659	1.17143	0.0198132	0.0626358	Exon	N	Novel
P85_alpha	chr20	12108857	C	T	0	21	0	5	20	0.25	#DIV/0!	0	0.0206886	0.0647607	Exon	N	Novel
SIRT6	chr7	18463281	G	A	0	22	0	5	21	0.238095	#DIV/0!	0	0.0211397	0.0654775	Exon	N	Novel
GH	chr19	49687233	A	G	42	63	0.666667	140	172	0.813953	1.22093	0.819048	0.0218244	0.0672459	Exon	N	Published dbSNPv130
GH	chr19	49759604	G	A	28	93	0.301075	43	234	0.183761	0.610348	1.63841	0.0255501	0.0758976	Exon	N	Published dbSNPv130
IGFBP5	chr2	108851254	A	G	18	19	0.947368	15	23	0.652174	0.688406	1.45263	0.0268314	0.0787983	Exon	N	Novel
HexoKinase_3	chr7	37642630	G	T	0	15	0	4	12	0.333333	#DIV/0!	0	0.0282051	0.082017	Exon	N	Novel
GH	chr19	49896760	C	G	49	56	0.875	81	112	0.723214	0.826531	1.20988	0.0313537	0.0889826	Exon	N	Published dbSNPv130
SS-R2	chr19	60528161	C	G	62	62	1	133	143	0.93007	0.93007	1.07519	0.0341211	0.0950748	Exon	N	Novel
IRS1	chr2	119573258	C	T	0	10	0	9	25	0.36	#DIV/0!	0	0.0363008	0.0998032	Exon	N	Novel
GH	chr19	49750599	C	G	20	50	0.4	26	114	0.22807	0.570175	1.75385	0.0368896	0.10088	Exon	N	Published dbSNPv130
Glut_4	chr19	27364002	A	G	19	35	0.542857	42	55	0.763636	1.4067	0.710884	0.0380386	0.102927	Exon	N	Novel
STAT5A	chr19	43748746	C	T	4	26	0.153846	0	30	0	0	#DIV/0!	0.0407035	0.108058	Exon	N	Novel
JNK1	chr10	73821608	C	G	3	3	1	3	12	0.25	0.25	4	0.043956	0.114457	Exon	N	Novel
MAPK1	chr17	75268927	A	G	4	46	0.0869565	16	67	0.238806	2.74627	0.36413	0.0458698	0.118323	Exon	N	Novel
Glucagon	chr2	35463273	T	C	20	36	0.555556	32	90	0.355556	0.64	1.5625	0.0466811	0.119967	Exon	N	Novel
TRH	chr22	57367904	T	G	0	15	0	5	18	0.277778	#DIV/0!	0	0.0487537	0.123983	Exon	N	Novel
P85_gamma	chr3	106945163	C	T	0	23	0	5	26	0.192308	#DIV/0!	0	0.0521421	0.130726	Exon	N	Novel
HexoKinase_1	chr28	24962560	C	T	0	27	0	9	62	0.145161	#DIV/0!	0	0.0523944	0.131065	Exon	N	Novel
MAP_kinase_11	chr29	45640068	G	T	0	40	0	9	80	0.1125	#DIV/0!	0	0.0585852	0.143142	Exon	N	Novel
P85_alpha	chr20	12116347	C	T	10	34	0.294118	10	76	0.131579	0.447368	2.23529	0.0598583	0.145854	Exon	N	Novel
STAT5A	chr19	43743846	T	C	0	50	0	9	122	0.0737705	#DIV/0!	0	0.0602911	0.146649	Exon	N	Novel
DAC1	chr2	125457229	T	C	0	44	0	10	118	0.0847458	#DIV/0!	0	0.0631395	0.151558	Exon	N	Novel
GHR	chr20	33897151	T	G	6	59	0.101695	27	122	0.221311	2.17623	0.45951	0.0642003	0.152831	Exon	N	Novel
TNF_R	chr23	33220798	G	A	0	7	0	11	24	0.458333	#DIV/0!	0	0.0665012	0.156954	Exon	N	Novel
HexoKinase_1	chr28	24987919	G	A	0	29	0	5	41	0.121951	#DIV/0!	0	0.0717303	0.166258	Exon	N	Novel
GH	chr19	49692750	A	G	37	50	0.74	24	43	0.55814	0.754243	1.32583	0.0816672	0.182537	Exon	N	Published dbSNPv130
IGFBP6	chr5	29840440	A	G	0	25	0	7	45	0.155556	#DIV/0!	0	0.0887811	0.194238	Exon	N	Novel
IFN_gamma	chr5	49355995	A	T	7	26	0.269231	14	26	0.538462	2	0.5	0.0888791	0.194332	Exon	N	Published dbSNPv130
TNF_R	chr23	33221746	G	T	6	34	0.176471	19	53	0.358491	2.03145	0.49226	0.0900422	0.196167	Exon	N	Novel
IRS2	chr12	82742288	T	G	4	12	0.333333	0	11	0	0	#DIV/0!	0.0931677	0.200964	Exon	N	Novel
IRS1	chr2	119575980	T	C	4	12	0.333333	0	11	0	0	#DIV/0!	0.0931677	0.200964	Exon	N	Novel
PDK2	chr19	37719648	T	G	13	34	0.382353	22	36	0.611111	1.59829	0.625668	0.0934541	0.201284	Exon	N	Novel
HexoKinase_3	chr7	37642299	A	G	0	23	0	8	51	0.156863	#DIV/0!	0	0.098146	0.209193	Exon	N	Novel
GH	chr19	49780384	A	C	30	46	0.652174	78	99	0.787879	1.20808	0.827759	0.101908	0.215325	Exon	N	Novel
GHR	chr20	33915503	A	T	4	43	0.0930233	0	43	0	0	#DIV/0!	0.11623	0.236172	Exon	N	Novel
HexoKinase_1	chr28	24962914	T	C	7	41	0.170732	26	83	0.313253	1.83477	0.545028	0.129956	0.2565	Exon	N	Novel
Glucokinase	chr4	79923691	G	C	19	37	0.513514	19	55	0.345455	0.672727	1.48649	0.132918	0.260976	Exon	N	Published dbSNPv130
GH	chr19	49752291	C	T	12	76	0.157895	24	94	0.255319	1.61702	0.618421	0.134954	0.263596	Exon	N	Novel
MAP_kinase_13	chr23	10353664	G	A	10	37	0.27027	32	75	0.426667	1.57867	0.633446	0.146432	0.280796	Exon	N	Novel
SLC5A1	chr17	73978353	G	C	25	55	0.454545	56	97	0.57732	1.2701	0.787338	0.176581	0.322368	Exon	N	Novel
GH	chr19	49896289	G	A	6	47	0.12766	20	88	0.227273	1.7803	0.561702	0.178688	0.325055	Exon	N	Novel
TNF_R	chr23	33221697	G	A	34	36	0.944444	46	46	1	1.05882	0.944444	0.189702	0.341496	Exon	N	Novel
HexoKinase_3	chr7	37631631	G	A	17	22	0.772727	12	22	0.545455	0.705882	1.41667	0.202747	0.36043	Exon	N	Novel
IGF2R	chr9	100119165	T	C	43	53	0.811321	85	95	0.894737	1.10282	0.90677	0.209332	0.368805	Exon	N	Novel
P85_gamma	chr3	106963619	G	A	22	34	0.647059	36	70	0.514286	0.794805	1.25817	0.215291	0.376521	Exon	N	Published dbSNPv130
GH	chr19	49749023	G	T	18	88	0.204545	50	181	0.276243	1.35052	0.740455	0.233261	0.40133	Exon	N	Novel
MAP_kinase_11	chr29	45640449	A	G	11	28	0.392857	27	49	0.55102	1.4026	0.712963	0.23772	0.40539	Exon	N	Published dbSNPv130
GH	chr19	49750638	G	T	29	56	0.517857	68	111	0.612613	1.18298	0.845326	0.250284	0.423629	Exon	N	Novel
P85_beta	chr7	4993571	T	C	8	14	0.571429	6	18	0.333333	0.583333	1.71429	0.283121	0.463461	Exon	N	Published dbSNPv130
DAC1	chr2	125447542	A	G	0	29	0	4	51	0.0784314	#DIV/0!	0	0.290852	0.472191	Exon	N	Novel
TNF_R	chr23	33222580	A	G	4	25	0.16	7	22	0.318182	1.98864	0.502857	0.302741	0.487664	Exon	N	Novel
MAPK1	chr17	75269507	C	T	4	20	0.2	8	21	0.380952	1.90476	0.525	0.305764	0.491958	Exon	N	Novel
PEPCK	chr13	59373557	T	C	35	53	0.660377	64	113	0.566372	0.857649	1.16598	0.309134	0.496223	Exon	N	Published dbSNPv130
IRS4	chrX	35196632	G	A	6	19	0.315789	9	17	0.529412	1.67647	0.596491	0.31067	0.497915	Exon	N	Novel
HNF_1_alpha	chr17	66467252	C	T	11	30	0.366667	12	47	0.255319	0.696325	1.43611	0.318722	0.50748	Exon	N	Novel
TRH	chr22	57366522	G	C	11	16	0.6875	15	30	0.5	0.727273	1.375	0.34957	0.545872	Exon	N	Novel
P85_gamma	chr3	106963580	T	C	40	41	0.97561	75	75	1	1.025	0.97561	0.353448	0.550267	Exon	N	Published dbSNPv130
P85_beta	chr7	4993832	T	C	5	17	0.294118	17	38	0.447368	1.52105	0.657439	0.376414	0.57579	Exon	N	Novel
STAT5B	chr19	43679461	C	T	7	45	0.155556	8	88	0.0909091	0.584416	1.71111	0.384767	0.585454	Exon	N	Novel
IGF2R	chr9	100097339	T	C	35	48	0.729167	77	96	0.802083	1.1	0.909091	0.395512	0.59775	Exon	N	Novel
ALS	chr25	1822421	G	A	3	3	1	2	4	0.5	0.5	2	0.428571	0.633587	Exon	N	Novel
SOCS-3	chr19	55417879	A	C	5	11	0.454545	5	17	0.294118	0.647059	1.54545	0.444263	0.64821	Exon	N	Novel
SIRT1	chr5	118123114	G	A	2	18	0.111111	7	30	0.233333	2.1	0.47619	0.451085	0.656311	Exon	N	Novel
GH	chr19	49750690	G	A	18	79	0.227848	18	104	0.173077	0.759615	1.31646	0.453036	0.65811	Exon	N	Published dbSNPv130
GH	chr19	49682936	C	T	4	21	0.190476	5	16	0.3125	1.64062	0.609524	0.45803	0.663023	Exon	N	Novel
GH	chr19	49780515	A	G	10	48	0.208333	12	84	0.142857	0.685714	1.45833	0.467172	0.671915	Exon	N	Novel
GHR	chr20	33897071	T	C	5	50	0.1	20	133	0.150376	1.50376	0.665	0.473368	0.677181	Exon	N	Novel
GH	chr19	49752309	A	G	46	95	0.484211	49	114	0.429825	0.887681	1.12653	0.486144	0.689607	Exon	N	Published dbSNPv130
HexoKinase_4	chr11	74265062	T	C	10	40	0.25	20	108	0.185185	0.740741	1.35	0.489832	0.692701	Exon	N	Novel
GH	chr19	49810824	C	T	27	39	0.692308	55	72	0.763889	1.1034	0.906294	0.498308	0.702046	Exon	N	Novel
HexoKinase_4	chr11	74273769	A	G	1	1	1	6	6	1	1	1	0.520397	0.724525	Exon	N	Novel
Pit1	chr1	35763324	C	T	16	85	0.188235	39	173	0.225434	1.19762	0.834992	0.522557	0.727044	Exon	N	Novel
HNF_1_alpha	chr17	66476526	G	C	5	35	0.142857	8	79	0.101266	0.708861	1.41071	0.533734	0.737384	Exon	N	Novel
GH	chr19	49897073	G	C	11	54	0.203704	22	84	0.261905	1.28571	0.777778	0.540647	0.743456	Exon	N	Published dbSNPv130
HexoKinase_3	chr7	37644310	G	C	5	17	0.294118	11	28	0.392857	1.33571	0.748663	0.5411	0.743832	Exon	N	Novel
STAT5A	chr19	43730085	G	A	6	34	0.176471	8	64	0.125	0.708333	1.41176	0.549818	0.752424	Exon	N	Novel
Glut_3	chr5	108854374	A	G	4	49	0.0816327	11	85	0.129412	1.58529	0.630798	0.571143	0.770781	Exon	N	Novel
IGFBP5	chr2	108854401	G	A	34	50	0.68	74	118	0.627119	0.922233	1.08432	0.598437	0.795671	Exon	N	Novel
GH	chr19	49750642	G	T	32	57	0.561404	70	115	0.608696	1.08424	0.922306	0.621636	0.816279	Exon	N	Published dbSNPv130
MAP_kinase_14	chr23	10331978	T	C	57	87	0.655172	63	91	0.692308	1.05668	0.94636	0.63357	0.826178	Exon	N	Novel
AKT3	chr16	30736647	T	C	19	38	0.5	30	54	0.555556	1.11111	0.9	0.673372	0.859646	Exon	N	Published dbSNPv130
HNF_1_alpha	chr17	66476878	G	C	9	77	0.116883	25	177	0.141243	1.20841	0.827532	0.691254	0.87565	Exon	N	Novel
INSR	chr7	14540192	A	G	25	28	0.892857	75	81	0.925926	1.03704	0.964286	0.691706	0.87565	Exon	N	Novel
DAC1	chr2	125446712	T	C	28	42	0.666667	51	83	0.614458	0.921687	1.08497	0.695024	0.8781	Exon	N	Novel
SLC5A1	chr17	73976579	A	G	32	49	0.653061	80	115	0.695652	1.06522	0.938776	0.714169	0.891364	Exon	N	Novel
GH	chr19	49801170	C	T	5	26	0.192308	5	36	0.138889	0.722222	1.38462	0.729169	0.903219	Exon	N	Novel
GH	chr19	49809738	A	G	4	36	0.111111	6	67	0.0895522	0.80597	1.24074	0.736797	0.909178	Exon	N	Novel
HIf1alpha_transcript1	chr10	76002365	T	C	6	49	0.122449	5	58	0.0862069	0.704023	1.42041	0.750904	0.918092	Exon	N	Novel
GH	chr19	49750676	T	C	46	75	0.613333	70	109	0.642202	1.04707	0.955048	0.75651	0.921948	Exon	N	Published dbSNPv130
HNF4_gamma	chr14	35620114	G	T	9	27	0.333333	16	41	0.390244	1.17073	0.854167	0.797793	0.953432	Exon	N	Novel
SLC5A1	chr17	73988805	T	C	14	23	0.608696	46	71	0.647887	1.06439	0.939509	0.804714	0.958104	Exon	N	Novel
IGF2	chr29	51274720	A	G	14	43	0.325581	13	45	0.288889	0.887302	1.12701	0.818125	0.966228	Exon	N	Novel
HexoKinase_3	chr7	37633573	A	C	11	40	0.275	23	92	0.25	0.909091	1.1	0.829463	0.97494	Exon	N	Novel
HNF_1_alpha	chr17	66476885	G	A	9	71	0.126761	24	166	0.144578	1.14056	0.876761	0.838775	0.981141	Exon	N	Novel
INSR	chr7	14539967	G	A	22	37	0.594595	58	93	0.623656	1.04888	0.953402	0.842271	0.983839	Exon	N	Novel
E2_R_beta	chr10	78593840	G	A	20	48	0.416667	34	77	0.441558	1.05974	0.943627	0.853641	0.995077	Exon	N	Novel
GH	chr19	49752236	G	C	34	70	0.485714	42	84	0.5	1.02941	0.971429	0.872867	1	Exon	N	Published dbSNPv130
AKT2	chr18	49298028	T	C	27	36	0.75	51	69	0.73913	0.985507	1.01471	1	1	Exon	N	Published dbSNPv130
IRS2	chr12	82742236	T	C	10	10	1	15	16	0.9375	0.9375	1.06667	1	1	Exon	N	Novel
MAP_kinase_15	chr14	853017	C	G	6	9	0.666667	16	22	0.727273	1.09091	0.916667	1	1	Exon	N	Novel
MAP_kinase_15	chr14	854412	T	C	9	9	1	27	27	1	1	1	1	1	Exon	N	Novel
MAP_kinase_15	chr14	854427	C	T	7	12	0.583333	19	30	0.633333	1.08571	0.921053	1	1	Exon	N	Novel
HNF4_gamma	chr14	35633578	T	A	7	12	0.583333	12	21	0.571429	0.979592	1.02083	1	1	Exon	N	Novel
HNF_1_alpha	chr17	66477357	G	A	3	24	0.125	4	28	0.142857	1.14286	0.875	1	1	Exon	N	Novel
HNF_1_alpha	chr17	66477509	G	A	3	22	0.136364	3	20	0.15	1.1	0.909091	1	1	Exon	N	Novel
SIRT2	chr18	48204580	G	C	6	8	0.75	14	17	0.823529	1.09804	0.910714	1	1	Exon	N	Novel
Glut_4	chr19	27367346	T	G	68	68	1	54	54	1	1	1	1	1	Exon	N	Novel
Glut_4	chr19	27367481	C	G	59	59	1	47	47	1	1	1	1	1	Exon	N	Novel
MAP_kinase_7	chr19	35126573	C	T	6	12	0.5	5	11	0.454545	0.909091	1.1	1	1	Exon	N	Novel
MAP_kinase_7	chr19	35126633	A	C	14	14	1	9	9	1	1	1	1	1	Exon	N	Novel
GH	chr19	49750507	A	G	65	91	0.714286	124	172	0.72093	1.0093	0.990783	1	1	Exon	N	Novel
SS-R2	chr19	60528454	C	T	17	53	0.320755	38	116	0.327586	1.0213	0.979146	1	1	Exon	N	Novel
IRS1	chr2	119575513	T	G	9	25	0.36	21	56	0.375	1.04167	0.96	1	1	Exon	N	Novel
P85_alpha	chr20	12171851	T	G	22	22	1	46	46	1	1	1	1	1	Exon	N	Novel
GHR	chr20	33897046	G	A	44	44	1	124	124	1	1	1	1	1	Exon	N	Novel
TRH	chr22	57366751	C	T	3	5	0.6	3	5	0.6	1	1	1	1	Exon	N	Novel
MAP_kinase_3	chr25	27999006	A	C	5	16	0.3125	8	22	0.363636	1.16364	0.859375	1	1	Exon	N	Novel
Insulin	chr29	51248430	C	T	3	13	0.230769	2	11	0.181818	0.787879	1.26923	1	1	Exon	N	Novel
IGF2	chr29	51273741	G	T	2	18	0.111111	4	32	0.125	1.125	0.888889	1	1	Exon	N	Novel
IGFBP3	chr4	78900074	T	C	29	72	0.402778	45	111	0.405405	1.00652	0.993519	1	1	Exon	N	Novel
IGFBP6	chr5	29834959	T	C	7	56	0.125	14	110	0.127273	1.01818	0.982143	1	1	Exon	N	Novel
Glut_3	chr5	108852550	G	A	3	36	0.0833333	8	81	0.0987654	1.18519	0.84375	1	1	Exon	N	Novel
SIRT1	chr5	118123155	A	G	5	20	0.25	9	38	0.236842	0.947368	1.05556	1	1	Exon	N	Novel
MAP_kinase_10	chr6	104935197	G	A	14	79	0.177215	27	147	0.183673	1.03644	0.964838	1	1	Exon	N	Novel
P85_beta	chr7	4999644	G	A	2	10	0.2	2	11	0.181818	0.909091	1.1	1	1	Exon	N	Novel
INSR	chr7	14540162	A	G	38	54	0.703704	62	88	0.704545	1.0012	0.998805	1	1	Exon	N	Novel
JAK2	chr8	41567938	G	A	10	36	0.277778	15	51	0.294118	1.05882	0.944444	1	1	Exon	N	Novel
IGF2R	chr9	100149190	C	T	2	3	0.666667	3	4	0.75	1.125	0.888889	1	1	Exon	N	Novel
TNF_R	chr23	33210327	C	T	0	27	0	8	37	0.216216	#DIV/0!	0	0.0166476	0.0554251	Exon	NA	Novel
SS	chr1	81429371	A	G	35	41	0.853659	77	106	0.726415	0.850943	1.17517	0.131909	0.259286	Exon	NA	Published dbSNPv130
E2_R_alpha	chr9	92321856	A	G	9	23	0.391304	21	37	0.567568	1.45045	0.689441	0.28818	0.469282	Exon	NA	Novel
GHRH	chr13	66798344	C	A	2	14	0.142857	2	15	0.133333	0.933333	1.07143	1	1	Exon	NA	Novel
SLC5A1	chr17	73985122	T	C	32	221	0.144796	142	208	0.682692	4.71484	0.212096	2.87853e-31	5.95136e-28	Exon	Y	Novel
GH	chr19	49750713	G	C	0	79	0	47	114	0.412281	#DIV/0!	0	1.4285e-11	9.39459e-10	Exon	Y	Novel
SLC2A1_Glut1_Tran1	chr3	110245389	C	T	12	19	0.631579	0	33	0	0	#DIV/0!	2.44152e-07	5.70378e-06	Exon	Y	Novel
HNF_1_alpha	chr17	66476761	G	A	10	45	0.222222	0	142	0	0	#DIV/0!	2.82806e-07	6.39018e-06	Exon	Y	Novel
MAP_kinase_13	chr23	10350785	G	A	0	58	0	28	96	0.291667	#DIV/0!	0	1.66341e-06	3.09829e-05	Exon	Y	Novel
JAK2	chr8	41592720	C	G	18	41	0.439024	0	34	0	0	#DIV/0!	3.13752e-06	5.10773e-05	Exon	Y	Novel
GH	chr19	49759609	T	C	20	86	0.232558	121	229	0.528384	2.27205	0.440131	3.67924e-06	5.85141e-05	Exon	Y	Novel
GHR	chr20	33897180	T	G	9	55	0.163636	0	137	0	0	#DIV/0!	7.87153e-06	0.000108135	Exon	Y	Novel
GH	chr19	49683579	G	A	10	37	0.27027	0	68	0	0	#DIV/0!	1.20745e-05	0.000158	Exon	Y	Novel
IRS1	chr2	119574691	A	T	21	49	0.428571	0	32	0	0	#DIV/0!	1.23215e-05	0.000160115	Exon	Y	Novel
GH	chr19	49683354	G	A	54	61	0.885246	101	173	0.583815	0.659495	1.51631	1.47889e-05	0.000187583	Exon	Y	Published dbSNPv130
MAPK1	chr17	75250113	G	A	22	44	0.5	19	121	0.157025	0.31405	3.18421	1.6328e-05	0.000203362	Exon	Y	Novel
SLC5A1	chr17	73976635	T	C	33	50	0.66	36	113	0.318584	0.482703	2.07167	6.64043e-05	0.000671349	Exon	Y	Novel
SLC5A1	chr17	73983743	C	T	17	41	0.414634	10	93	0.107527	0.25933	3.8561	9.69551e-05	0.000923754	Exon	Y	Novel
MAP_kinase_11	chr29	45658717	C	T	7	27	0.259259	0	56	0	0	#DIV/0!	0.000213884	0.00180861	Exon	Y	Novel
SIRT4	chr17	65907448	C	T	23	43	0.534884	14	71	0.197183	0.368647	2.71262	0.000245618	0.00202721	Exon	Y	Novel
SLC2A1_Glut1_Tran1	chr3	110232775	C	T	7	30	0.233333	0	60	0	0	#DIV/0!	0.00027248	0.0022049	Exon	Y	Novel
MAP_kinase_8	chr15	76144093	G	A	0	64	0	18	108	0.166667	#DIV/0!	0	0.000399672	0.00303795	Exon	Y	Novel
JNK1	chr10	73843838	G	A	8	19	0.421053	0	23	0	0	#DIV/0!	0.000640362	0.0045109	Exon	Y	Novel
HNF_1_alpha	chr17	66471646	A	G	25	26	0.961538	16	28	0.571429	0.594286	1.68269	0.00100095	0.00640698	Exon	Y	Published dbSNPv130
Phosphatase_2A	chr11	103263396	C	T	0	30	0	18	60	0.3	#DIV/0!	0	0.00157951	0.00921193	Exon	Y	Novel
GHRH	chr13	66802571	A	T	14	49	0.285714	35	58	0.603448	2.11207	0.473469	0.00170132	0.00980792	Exon	Y	Novel
Glut_3	chr5	108862822	C	T	9	26	0.346154	0	23	0	0	#DIV/0!	0.00191863	0.010751	Exon	Y	Novel
INSR	chr7	14555981	C	T	0	18	0	10	25	0.4	#DIV/0!	0	0.00236162	0.0125192	Exon	Y	Novel
GH	chr19	49660125	T	G	5	60	0.0833333	0	116	0	0	#DIV/0!	0.00410979	0.0196462	Exon	Y	Novel
GHR	chr20	33897252	A	G	0	61	0	16	118	0.135593	#DIV/0!	0	0.00419807	0.0199071	Exon	Y	Novel
MAP_kinase_7	chr19	35124384	C	T	5	47	0.106383	0	88	0	0	#DIV/0!	0.0044244	0.0206956	Exon	Y	Novel
SLC5A1	chr17	73985050	G	A	20	63	0.31746	85	160	0.53125	1.67344	0.597572	0.00461077	0.0212075	Exon	Y	Novel
Glut_4	chr19	27369459	C	T	5	28	0.178571	0	49	0	0	#DIV/0!	0.00497423	0.0224302	Exon	Y	Novel
MAPK2	chr29	43979109	C	T	28	61	0.459016	24	99	0.242424	0.528139	1.89344	0.00556165	0.0243359	Exon	Y	Novel
HexoKinase_1	chr28	24978569	C	T	0	22	0	6	19	0.315789	#DIV/0!	0	0.00603418	0.0259369	Exon	Y	Novel
GH	chr19	49683858	G	A	19	46	0.413043	15	83	0.180723	0.43754	2.28551	0.00632391	0.0267924	Exon	Y	Published dbSNPv130
SLC2A1_Glut1_Tran1	chr3	110251492	A	G	0	51	0	8	61	0.131148	#DIV/0!	0	0.0075324	0.0306862	Exon	Y	Novel
MAPK2	chr29	43992875	G	T	9	35	0.257143	0	28	0	0	#DIV/0!	0.00787141	0.0315696	Exon	Y	Novel
Pit1	chr1	35751387	C	T	6	42	0.142857	38	103	0.368932	2.58252	0.387218	0.00907808	0.0351416	Exon	Y	Novel
IGFBP5	chr2	108851312	C	T	4	17	0.235294	0	34	0	0	#DIV/0!	0.00952381	0.0361816	Exon	Y	Novel
CSH1	chr23	35538570	G	A	5	45	0.111111	0	66	0	0	#DIV/0!	0.00953273	0.0361816	Exon	Y	Novel
GH	chr19	49683687	G	A	12	56	0.214286	27	59	0.457627	2.13559	0.468254	0.00996367	0.0374203	Exon	Y	Published dbSNPv130
MAPK2	chr29	43983173	C	T	5	37	0.135135	0	49	0	0	#DIV/0!	0.0125163	0.0445396	Exon	Y	Novel
ALS	chr25	1822726	C	G	0	22	0	8	32	0.25	#DIV/0!	0	0.0156617	0.0527801	Exon	Y	Novel
INSR	chr7	14556181	C	T	14	58	0.241379	51	121	0.421488	1.74616	0.572684	0.020689	0.0647607	Exon	Y	Novel
Glucokinase	chr4	79914942	C	T	4	23	0.173913	15	30	0.5	2.875	0.347826	0.0207818	0.0648552	Exon	Y	Published dbSNPv130
GH	chr19	49683483	C	T	15	59	0.254237	55	125	0.44	1.73067	0.577812	0.0222725	0.0683209	Exon	Y	Novel
SIRT4	chr17	65896755	A	G	4	24	0.166667	28	64	0.4375	2.625	0.380952	0.0246912	0.0738236	Exon	Y	Novel
P85_beta	chr7	4994806	G	A	4	17	0.235294	0	23	0	0	#DIV/0!	0.0260422	0.077055	Exon	Y	Novel
SS-R2	chr19	60527555	G	A	11	79	0.139241	39	142	0.274648	1.97247	0.506978	0.0284989	0.0826389	Exon	Y	Novel
P85_alpha	chr20	12095968	T	C	10	40	0.25	25	51	0.490196	1.96078	0.51	0.0294187	0.0848891	Exon	Y	Published dbSNPv130
GH	chr19	49683942	C	T	11	47	0.234043	6	70	0.0857143	0.366234	2.7305	0.0331958	0.0931871	Exon	Y	Novel
SLC5A1	chr17	73983785	G	A	5	42	0.119048	36	123	0.292683	2.45854	0.406746	0.0371563	0.101146	Exon	Y	Novel
SLC5A1	chr17	73983809	A	G	8	51	0.156863	38	119	0.319328	2.03571	0.491228	0.03759	0.101924	Exon	Y	Novel
MAP_kinase_10	chr6	104935859	C	T	9	25	0.36	6	44	0.136364	0.378788	2.64	0.0383756	0.103511	Exon	Y	Novel
TNF_R	chr23	33221160	C	T	5	34	0.147059	17	45	0.377778	2.56889	0.389273	0.0411642	0.108833	Exon	Y	Published dbSNPv130
P85_beta	chr7	4993425	C	T	9	22	0.409091	3	25	0.12	0.293333	3.40909	0.0423853	0.110996	Exon	Y	Novel
GH	chr19	49683951	G	C	16	40	0.4	13	64	0.203125	0.507812	1.96923	0.0425368	0.111323	Exon	Y	Novel
TNF_R	chr23	33219045	A	G	7	51	0.137255	21	71	0.295775	2.15493	0.464052	0.0499774	0.126433	Exon	Y	Novel
HexoKinase_3	chr7	37631885	C	T	30	39	0.769231	33	59	0.559322	0.727119	1.37529	0.0518324	0.130053	Exon	Y	Novel
Pit1	chr1	35756160	T	C	6	48	0.125	17	58	0.293103	2.34483	0.426471	0.0569431	0.139988	Exon	Y	Novel
GH	chr19	49780349	G	C	23	46	0.5	58	86	0.674419	1.34884	0.741379	0.06142	0.148521	Exon	Y	Novel
E2_R_beta	chr10	78596794	G	C	10	52	0.192308	8	100	0.08	0.416	2.40385	0.062015	0.149523	Exon	Y	Novel
Glut_3	chr5	108852978	G	A	22	78	0.282051	64	156	0.410256	1.45455	0.6875	0.0622533	0.15001	Exon	Y	Published dbSNPv130
SLC5A1	chr17	73986874	C	T	18	42	0.428571	57	94	0.606383	1.41489	0.706767	0.0634943	0.152202	Exon	Y	Novel
JNK1	chr10	73821613	T	C	3	3	1	4	12	0.333333	0.333333	3	0.0769231	0.175152	Exon	Y	Novel
PEPCK	chr13	59375054	T	C	19	26	0.730769	22	44	0.5	0.684211	1.46154	0.0797779	0.179576	Exon	Y	Published dbSNPv130
E2_R_beta	chr10	78593833	A	G	0	48	0	6	76	0.0789474	#DIV/0!	0	0.0808482	0.181114	Exon	Y	Novel
SLC5A1	chr17	73983716	C	T	7	45	0.155556	24	78	0.307692	1.97802	0.505556	0.0841382	0.186875	Exon	Y	Novel
INSR	chr7	14633887	T	C	23	46	0.5	26	79	0.329114	0.658228	1.51923	0.0867573	0.190871	Exon	Y	Novel
MAP_kinase_14	chr23	10329616	A	G	16	40	0.4	28	47	0.595745	1.48936	0.671429	0.0867753	0.190871	Exon	Y	Novel
GH	chr19	49683888	G	A	0	45	0	7	82	0.0853659	#DIV/0!	0	0.095936	0.205542	Exon	Y	Novel
SS-R2	chr19	60528449	T	C	56	56	1	106	113	0.938053	0.938053	1.06604	0.0968221	0.207054	Exon	Y	Novel
JNK1	chr10	73821100	A	C	4	13	0.307692	0	10	0	0	#DIV/0!	0.104461	0.218817	Exon	Y	Novel
INSR	chr7	14633851	T	C	25	46	0.543478	37	94	0.393617	0.724255	1.38073	0.105629	0.220482	Exon	Y	Novel
DAC1	chr2	125445216	C	T	0	21	0	4	25	0.16	#DIV/0!	0	0.114196	0.233993	Exon	Y	Novel
SLC5A1	chr17	73974076	C	T	8	35	0.228571	25	62	0.403226	1.76411	0.566857	0.117844	0.238632	Exon	Y	Novel
MAP_kinase_7	chr19	35125762	T	C	0	7	0	4	11	0.363636	#DIV/0!	0	0.119281	0.240834	Exon	Y	Novel
SIRT4	chr17	65909702	T	C	19	32	0.59375	22	54	0.407407	0.68616	1.45739	0.119733	0.241511	Exon	Y	Novel
INSR	chr7	14540170	C	T	14	47	0.297872	14	79	0.177215	0.594937	1.68085	0.126489	0.252064	Exon	Y	Novel
IGF2R	chr9	100143263	T	C	41	47	0.87234	75	100	0.75	0.859756	1.16312	0.128291	0.254551	Exon	Y	Novel
MAP_kinase_7	chr19	35122517	T	G	0	17	0	4	24	0.166667	#DIV/0!	0	0.128429	0.25458	Exon	Y	Novel
IRS2	chr12	82742205	A	G	4	8	0.5	2	15	0.133333	0.266667	3.75	0.13099	0.257945	Exon	Y	Novel
AKT3	chr16	30714238	C	T	7	26	0.269231	22	46	0.478261	1.7764	0.562937	0.132651	0.260575	Exon	Y	Novel
HexoKinase_3	chr7	37641591	C	T	0	22	0	5	33	0.151515	#DIV/0!	0	0.145185	0.279358	Exon	Y	Novel
HNF_1_alpha	chr17	66476938	T	C	13	68	0.191176	20	170	0.117647	0.615385	1.625	0.149491	0.284597	Exon	Y	Novel
IGF1R	chr21	6837987	A	G	39	42	0.928571	53	65	0.815385	0.878107	1.13881	0.153261	0.290143	Exon	Y	Published dbSNPv130
SLC5A1	chr17	73941304	C	T	0	12	0	6	29	0.206897	#DIV/0!	0	0.155654	0.292959	Exon	Y	Novel
IGF1R	chr21	6832900	C	T	6	22	0.272727	5	44	0.113636	0.416667	2.4	0.159367	0.297375	Exon	Y	Novel
Glut_3	chr5	108861425	G	A	5	47	0.106383	20	97	0.206186	1.93814	0.515957	0.164445	0.304787	Exon	Y	Novel
SS-R2	chr19	60527999	G	A	40	40	1	103	110	0.936364	0.936364	1.06796	0.190171	0.34206	Exon	Y	Novel
MAP_kinase_3	chr25	27997483	A	G	46	57	0.807018	91	128	0.710938	0.880944	1.13515	0.20495	0.362942	Exon	Y	Novel
GHR	chr20	33897099	A	G	12	65	0.184615	33	119	0.277311	1.5021	0.665734	0.209284	0.368805	Exon	Y	Novel
AKT3	chr16	30714232	A	G	8	28	0.285714	22	51	0.431373	1.5098	0.662338	0.233398	0.40133	Exon	Y	Novel
INSR	chr7	14556313	G	C	9	66	0.136364	27	125	0.216	1.584	0.631313	0.243091	0.413145	Exon	Y	Novel
TRH	chr22	57367676	C	T	0	8	0	4	19	0.210526	#DIV/0!	0	0.28547	0.466411	Exon	Y	Novel
Glucokinase	chr4	79921040	T	C	10	13	0.769231	13	24	0.541667	0.704167	1.42012	0.288184	0.469282	Exon	Y	Published dbSNPv130
SLC5A1	chr17	73976979	T	C	24	35	0.685714	48	83	0.578313	0.843373	1.18571	0.307587	0.494506	Exon	Y	Novel
HNF4_gamma	chr14	35627139	T	C	24	36	0.666667	43	77	0.558442	0.837662	1.1938	0.309681	0.496716	Exon	Y	Novel
STAT5A	chr19	43740886	C	G	14	23	0.608696	22	49	0.44898	0.737609	1.35573	0.312078	0.499977	Exon	Y	Novel
MAP_kinase_15	chr14	954356	C	T	20	53	0.377358	19	66	0.287879	0.762879	1.31082	0.330688	0.523505	Exon	Y	Novel
INSR	chr7	14557400	T	C	8	31	0.258065	18	48	0.375	1.45312	0.688172	0.332818	0.526071	Exon	Y	Novel
GH	chr19	49904466	A	G	6	7	0.857143	6	10	0.6	0.7	1.42857	0.338235	0.532395	Exon	Y	Published dbSNPv130
Pit1	chr1	35756201	A	G	8	49	0.163265	15	63	0.238095	1.45833	0.685714	0.357208	0.554358	Exon	Y	Novel
Glucokinase	chr4	79888383	C	T	35	36	0.972222	63	63	1	1.02857	0.972222	0.363636	0.561268	Exon	Y	Published dbSNPv130
P85_beta	chr7	4998068	A	G	8	16	0.5	15	42	0.357143	0.714286	1.4	0.376178	0.57579	Exon	Y	Published dbSNPv130
HNF4_gamma	chr14	35633067	T	C	18	29	0.62069	36	70	0.514286	0.828571	1.2069	0.380418	0.579597	Exon	Y	Novel
HexoKinase_3	chr7	37640785	A	G	9	9	1	5	6	0.833333	0.833333	1.2	0.4	0.602331	Exon	Y	Published dbSNPv130
Glut_3	chr5	108852549	C	T	17	36	0.472222	29	77	0.376623	0.797555	1.25383	0.411969	0.615201	Exon	Y	Novel
IGF1R	chr21	6847501	C	T	26	37	0.702703	16	27	0.592593	0.843305	1.18581	0.428944	0.633911	Exon	Y	Novel
HNF4_gamma	chr14	35626495	G	C	21	30	0.7	19	32	0.59375	0.848214	1.17895	0.434298	0.638856	Exon	Y	Novel
TNF_R	chr23	33221927	C	T	6	26	0.230769	17	51	0.333333	1.44444	0.692308	0.43521	0.639515	Exon	Y	Novel
SIRT6	chr7	18464783	T	G	24	69	0.347826	37	125	0.296	0.851	1.17509	0.518916	0.723438	Exon	Y	Novel
MAP_kinase_13	chr23	10350737	G	T	44	52	0.846154	86	108	0.796296	0.941077	1.06261	0.521423	0.72571	Exon	Y	Novel
IGFBP5	chr2	108854292	T	C	49	49	1	89	91	0.978022	0.978022	1.02247	0.541727	0.744109	Exon	Y	Novel
GnRH_receptor	chr6	86110067	G	A	13	37	0.351351	35	84	0.416667	1.1859	0.843243	0.549653	0.752424	Exon	Y	Novel
TNF_R	chr23	33221898	C	A	7	20	0.35	10	38	0.263158	0.75188	1.33	0.551415	0.754	Exon	Y	Novel
HNF4_gamma	chr14	35618471	G	A	19	39	0.487179	33	80	0.4125	0.846711	1.18104	0.555111	0.757053	Exon	Y	Novel
IGF2R	chr9	100127819	A	T	3	7	0.428571	6	10	0.6	1.4	0.714286	0.637186	0.828803	Exon	Y	Novel
IGF2R	chr9	100112245	T	C	68	75	0.906667	115	130	0.884615	0.975679	1.02493	0.650783	0.84146	Exon	Y	Novel
Glucokinase	chr4	79921067	C	T	6	10	0.6	6	12	0.5	0.833333	1.2	0.691355	0.87565	Exon	Y	Published dbSNPv130
MAPK2	chr29	43988538	A	C	3	13	0.230769	6	18	0.333333	1.44444	0.692308	0.696126	0.878926	Exon	Y	Novel
Glut_3	chr5	108852399	A	G	5	28	0.178571	4	34	0.117647	0.658824	1.51786	0.71916	0.895431	Exon	Y	Novel
IRS1	chr2	119576240	A	C	5	24	0.208333	9	59	0.152542	0.732203	1.36574	0.747573	0.916187	Exon	Y	Novel
SS-R2	chr19	60528107	G	A	41	46	0.891304	81	89	0.910112	1.0211	0.979334	0.762932	0.927452	Exon	Y	Novel
HexoKinase_1	chr28	24972327	T	C	4	32	0.125	10	62	0.16129	1.29032	0.775	0.76559	0.928986	Exon	Y	Novel
IFN_gamma	chr5	49355370	A	G	9	17	0.529412	30	51	0.588235	1.11111	0.9	0.77926	0.940473	Exon	Y	Novel
GH	chr19	49683573	G	A	6	42	0.142857	9	73	0.123288	0.863014	1.15873	0.779483	0.940473	Exon	Y	Published dbSNPv130
IGF2R	chr9	100136490	A	G	36	44	0.818182	50	59	0.847458	1.03578	0.965455	0.790495	0.946899	Exon	Y	Novel
MAP_kinase_13	chr23	10352841	A	C	35	41	0.853659	65	79	0.822785	0.963834	1.03752	0.798604	0.953849	Exon	Y	Published dbSNPv130
IGF2R	chr9	100121083	T	C	38	44	0.863636	65	77	0.844156	0.977444	1.02308	0.799441	0.954298	Exon	Y	Novel
JAK2	chr8	41560982	T	C	49	56	0.875	96	108	0.888889	1.01587	0.984375	0.800873	0.95518	Exon	Y	Novel
JAK2	chr8	41567853	T	C	12	43	0.27907	9	36	0.25	0.895833	1.11628	0.803732	0.957485	Exon	Y	Novel
HNF4_gamma	chr14	35633322	T	C	10	52	0.192308	19	90	0.211111	1.09778	0.910931	0.832459	0.976688	Exon	Y	Novel
HNF4_gamma	chr14	35618477	T	C	24	37	0.648649	53	78	0.679487	1.04754	0.954615	0.832585	0.976688	Exon	Y	Published dbSNPv130
P85_alpha	chr20	12094664	G	T	47	63	0.746032	55	76	0.723684	0.970045	1.03088	0.848046	0.989467	Exon	Y	Published dbSNPv130
GH	chr19	49750518	T	G	73	95	0.768421	148	189	0.783069	1.01906	0.981294	0.879786	1	Exon	Y	Published dbSNPv130
IGF2R	chr9	100115511	T	C	28	34	0.823529	103	124	0.830645	1.00864	0.991433	1	1	Exon	Y	Novel
PDK2	chr19	37737114	A	G	60	60	1	95	96	0.989583	0.989583	1.01053	1	1	Exon	Y	Published dbSNPv130
GH	chr19	49683654	A	G	7	54	0.12963	6	42	0.142857	1.10204	0.907407	1	1	Exon	Y	Published dbSNPv130
SIRT7	chr19	52466499	T	C	6	32	0.1875	11	59	0.186441	0.99435	1.00568	1	1	Exon	Y	Published dbSNPv130
Pit1	chr1	35760097	C	T	38	47	0.808511	82	101	0.811881	1.00417	0.995848	1	1	Exon	Y	Novel
IRS2	chr12	82742280	T	C	3	14	0.214286	3	11	0.272727	1.27273	0.785714	1	1	Exon	Y	Novel
MAP_kinase_15	chr14	854423	G	A	8	13	0.615385	19	30	0.633333	1.02917	0.97166	1	1	Exon	Y	Novel
MAP_kinase_15	chr14	953315	A	G	7	7	1	6	6	1	1	1	1	1	Exon	Y	Novel
HNF4_gamma	chr14	35626363	T	C	26	37	0.702703	19	28	0.678571	0.965659	1.03556	1	1	Exon	Y	Novel
HNF4_gamma	chr14	35634905	A	G	5	9	0.555556	9	15	0.6	1.08	0.925926	1	1	Exon	Y	Novel
HNF_1_alpha	chr17	66471281	A	G	27	27	1	41	41	1	1	1	1	1	Exon	Y	Novel
SLC5A1	chr17	73984958	T	C	28	42	0.666667	51	76	0.671053	1.00658	0.993464	1	1	Exon	Y	Novel
MAPK1	chr17	75252392	T	C	52	52	1	119	119	1	1	1	1	1	Exon	Y	Novel
MAP_kinase_7	chr19	35126679	A	G	19	19	1	17	17	1	1	1	1	1	Exon	Y	Novel
STAT5A	chr19	43746150	C	T	5	52	0.0961538	9	96	0.09375	0.975	1.02564	1	1	Exon	Y	Novel
STAT5A	chr19	43751859	A	G	5	45	0.111111	10	93	0.107527	0.967742	1.03333	1	1	Exon	Y	Novel
GH	chr19	49683426	G	A	20	52	0.384615	53	134	0.395522	1.02836	0.972424	1	1	Exon	Y	Novel
GH	chr19	49683669	G	A	9	62	0.145161	7	54	0.12963	0.893004	1.11982	1	1	Exon	Y	Novel
SS-R2	chr19	60528134	A	G	45	45	1	106	106	1	1	1	1	1	Exon	Y	Novel
IGFBP2	chr2	108839159	C	T	13	15	0.866667	26	30	0.866667	1	1	1	1	Exon	Y	Novel
MAP_kinase_4	chr24	51911154	C	T	5	29	0.172414	10	58	0.172414	1	1	1	1	Exon	Y	Novel
ALS	chr25	1819363	C	T	2	9	0.222222	3	12	0.25	1.125	0.888889	1	1	Exon	Y	Novel
HexoKinase_1	chr28	24959890	G	A	4	20	0.2	8	44	0.181818	0.909091	1.1	1	1	Exon	Y	Novel
HexoKinase_3	chr7	37631154	G	A	5	13	0.384615	8	18	0.444444	1.15556	0.865385	1	1	Exon	Y	Novel
IGF2R	chr9	100129710	T	C	27	30	0.9	56	61	0.918033	1.02004	0.980357	1	1	Exon	Y	Novel
IGF2R	chr9	100136493	C	T	32	39	0.820513	53	63	0.84127	1.0253	0.975327	1	1	Exon	Y	Novel
IGFBP5	chr2	108855684	C	T	27	50	0.54	0	80	0	0	#DIV/0!	1.80156e-14	2.25741e-12	Intergenic		Novel
P85_gamma	chr3	106965450	C	T	33	69	0.478261	0	83	0	0	#DIV/0!	1.95556e-14	2.37831e-12	Intergenic		Novel
MAP_kinase_9	chr7	871347	C	T	15	166	0.0903614	64	137	0.467153	5.16983	0.19343	4.83751e-14	5.26397e-12	Intergenic		Published dbSNPv130
IGFBP5	chr2	108855683	T	G	26	50	0.52	0	76	0	0	#DIV/0!	1.92853e-13	1.7721e-11	Intergenic		Novel
HexoKinase_4	chr11	74275999	G	A	27	69	0.391304	0	79	0	0	#DIV/0!	3.85649e-11	2.2148e-09	Intergenic		Novel
IRS4	chrX	35195377	C	G	35	42	0.833333	0	20	0	0	#DIV/0!	9.64571e-11	4.8855e-09	Intergenic		Novel
IRS4	chrX	35195378	C	T	35	42	0.833333	0	20	0	0	#DIV/0!	9.64571e-11	4.8855e-09	Intergenic		Novel
SLC2A1_Glut1_Tran1	chr3	110250920	T	G	23	61	0.377049	0	85	0	0	#DIV/0!	1.00321e-10	4.99792e-09	Intergenic		Novel
SIRT1	chr5	118121054	G	A	16	45	0.355556	0	118	0	0	#DIV/0!	1.16585e-10	5.67152e-09	Intergenic		Novel
SLC2A1_Glut1_Tran1	chr3	110250921	A	T	23	61	0.377049	0	84	0	0	#DIV/0!	1.1908e-10	5.72553e-09	Intergenic		Novel
GHR	chr20	34207771	C	A	18	46	0.391304	0	92	0	0	#DIV/0!	1.74524e-10	8.29491e-09	Intergenic		Novel
GH	chr19	49659603	C	T	22	68	0.323529	0	86	0	0	#DIV/0!	1.63117e-09	6.4237e-08	Intergenic		Novel
HexoKinase_1	chr28	24994609	C	T	14	76	0.184211	0	196	0	0	#DIV/0!	6.93947e-09	2.39123e-07	Intergenic		Novel
E2_R_beta	chr10	78593544	C	T	15	72	0.208333	0	141	0	0	#DIV/0!	2.96946e-08	9.30206e-07	Intergenic		Novel
SLC5A1	chr17	73990477	C	T	14	79	0.177215	30	44	0.681818	3.8474	0.259916	3.13e-08	9.73124e-07	Intergenic		Published dbSNPv130
PDK2	chr19	37738372	G	C	14	49	0.285714	0	100	0	0	#DIV/0!	4.15814e-08	1.25503e-06	Intergenic		Novel
HexoKinase_3	chr7	37653132	G	A	16	73	0.219178	0	116	0	0	#DIV/0!	7.9945e-08	2.18922e-06	Intergenic		Novel
P85_gamma	chr3	106865718	A	T	13	34	0.382353	0	68	0	0	#DIV/0!	9.92176e-08	2.64687e-06	Intergenic		Novel
HNF_1_alpha	chr17	66475858	C	G	12	40	0.3	0	97	0	0	#DIV/0!	1.00506e-07	2.66405e-06	Intergenic		Novel
P85_beta	chr7	4991657	C	T	16	57	0.280702	0	85	0	0	#DIV/0!	1.06621e-07	2.77282e-06	Intergenic		Novel
GHRH	chr13	66803046	A	G	18	70	0.257143	79	121	0.652893	2.53903	0.393852	1.22009e-07	3.13359e-06	Intergenic		Novel
SIRT2	chr18	48206719	G	A	22	54	0.407407	0	48	0	0	#DIV/0!	1.68416e-07	4.09647e-06	Intergenic		Novel
MAP_kinase_4	chr24	51909983	G	A	12	46	0.26087	0	102	0	0	#DIV/0!	2.66782e-07	6.09472e-06	Intergenic		Novel
P85_beta	chr7	4991539	T	G	16	92	0.173913	0	129	0	0	#DIV/0!	3.55299e-07	7.89872e-06	Intergenic		Novel
P85_beta	chr7	5008163	G	C	23	43	0.534884	5	60	0.0833333	0.155797	6.4186	4.40096e-07	9.47811e-06	Intergenic		Novel
PEPCK	chr13	59372177	C	A	14	38	0.368421	0	57	0	0	#DIV/0!	4.73073e-07	1.00316e-05	Intergenic		Novel
SIRT2	chr18	48206716	G	A	22	55	0.4	0	45	0	0	#DIV/0!	8.48298e-07	1.69016e-05	Intergenic		Novel
PDK2	chr19	37720169	A	T	16	52	0.307692	0	61	0	0	#DIV/0!	9.348e-07	1.81474e-05	Intergenic		Novel
IGF1	chr5	71198324	G	A	26	34	0.764706	16	62	0.258065	0.337469	2.96324	1.92375e-06	3.45857e-05	Intergenic		Novel
Pit1	chr1	35748166	C	T	0	51	0	30	93	0.322581	#DIV/0!	0	2.44914e-06	4.13355e-05	Intergenic		Novel
P85_alpha	chr20	12173252	T	G	13	55	0.236364	0	81	0	0	#DIV/0!	2.99971e-06	4.96152e-05	Intergenic		Novel
E2_R_beta	chr10	78593113	A	C	12	52	0.230769	0	87	0	0	#DIV/0!	3.09722e-06	5.08214e-05	Intergenic		Novel
DAC2	chr9	38297758	G	T	27	62	0.435484	17	134	0.126866	0.291321	3.43264	3.28884e-06	5.33308e-05	Intergenic		Novel
MAP_kinase_4	chr24	51910804	C	T	13	50	0.26	0	70	0	0	#DIV/0!	4.05153e-06	6.29677e-05	Intergenic		Novel
STAT5A	chr19	43749013	T	A	8	61	0.131148	0	199	0	0	#DIV/0!	6.33899e-06	9.0698e-05	Intergenic		Novel
HexoKinase_3	chr7	37652049	C	T	0	65	0	27	104	0.259615	#DIV/0!	0	7.6278e-06	0.000106029	Intergenic		Novel
SOCS	chr19	55415713	A	G	9	10	0.9	0	14	0	0	#DIV/0!	7.64816e-06	0.000106029	Intergenic		Novel
SOCS	chr19	55415714	C	T	9	10	0.9	0	14	0	0	#DIV/0!	7.64816e-06	0.000106029	Intergenic		Novel
IGFBP5	chr2	108856940	C	T	43	52	0.826923	61	131	0.465649	0.56311	1.77585	1.21787e-05	0.000158861	Intergenic		Novel
P85_beta	chr7	5006978	C	T	10	42	0.238095	0	76	0	0	#DIV/0!	1.50987e-05	0.000190538	Intergenic		Novel
Prop1	chr7	39171250	A	G	0	71	0	36	170	0.211765	#DIV/0!	0	1.85419e-05	0.000226837	Intergenic		Novel
Pit1	chr1	35766765	T	A	0	70	0	7	22	0.318182	#DIV/0!	0	1.94673e-05	0.000236062	Intergenic		Novel
E2_R_beta	chr10	78592633	A	G	18	53	0.339623	0	40	0	0	#DIV/0!	2.14265e-05	0.000254739	Intergenic		Novel
E2_R_beta	chr10	78592634	C	T	18	54	0.333333	0	42	0	0	#DIV/0!	2.55381e-05	0.000296629	Intergenic		Novel
SOCS	chr19	55420376	A	C	0	23	0	13	24	0.541667	#DIV/0!	0	2.58764e-05	0.00029888	Intergenic		Novel
TRH-R	chr14	53118476	C	A	50	51	0.980392	79	115	0.686957	0.700696	1.42715	3.831e-05	0.000418794	Intergenic		Novel
MAP_kinase_6	chr19	63036798	G	A	10	40	0.25	0	61	0	0	#DIV/0!	4.41202e-05	0.000476337	Intergenic		Novel
TRH	chr22	57365740	G	T	0	58	0	25	108	0.231481	#DIV/0!	0	5.47696e-05	0.000569026	Intergenic		Novel
MAPK1	chr17	75270573	T	C	25	50	0.5	23	122	0.188525	0.377049	2.65217	5.87579e-05	0.00060741	Intergenic		Novel
IGF1R	chr21	6809081	A	C	8	54	0.148148	0	119	0	0	#DIV/0!	6.16181e-05	0.000629113	Intergenic		Published dbSNPv130
P85_alpha	chr20	12172615	C	A	9	83	0.108434	0	151	0	0	#DIV/0!	6.62598e-05	0.000671349	Intergenic		Novel
SIRT5	chr23	43629248	T	C	0	26	0	14	32	0.4375	#DIV/0!	0	8.02442e-05	0.000793803	Intergenic		Novel
SS	chr1	81426885	C	T	0	72	0	26	143	0.181818	#DIV/0!	0	8.8415e-05	0.000856197	Intergenic		Novel
SS	chr19	60527038	A	G	10	74	0.135135	0	107	0	0	#DIV/0!	8.89737e-05	0.000858907	Intergenic		Novel
IGFBP5	chr2	108856619	G	A	60	65	0.923077	92	137	0.671533	0.727494	1.37458	8.98665e-05	0.000864181	Intergenic		Novel
PEPCK	chr13	59371169	A	G	0	53	0	21	93	0.225806	#DIV/0!	0	0.000101876	0.000961775	Intergenic		Novel
MAP_kinase_4	chr24	51961002	G	A	8	56	0.142857	0	110	0	0	#DIV/0!	0.00011789	0.0011004	Intergenic		Novel
Pit1	chr1	35750566	A	G	0	27	0	15	38	0.394737	#DIV/0!	0	0.000146362	0.00133095	Intergenic		Novel
HexoKinase_3	chr7	37632365	C	T	9	80	0.1125	0	125	0	0	#DIV/0!	0.000157261	0.00140753	Intergenic		Novel
TRH	chr22	57365785	T	C	0	48	0	24	105	0.228571	#DIV/0!	0	0.00015982	0.00142426	Intergenic		Novel
MAP_kinase_10	chr6	105071377	C	G	0	53	0	23	106	0.216981	#DIV/0!	0	0.000172205	0.00151183	Intergenic		Novel
IGF1R	chr21	6870573	T	G	12	31	0.387097	0	27	0	0	#DIV/0!	0.000177736	0.00155707	Intergenic		Novel
IGF1R	chr21	6870574	C	T	12	32	0.375	0	28	0	0	#DIV/0!	0.000183094	0.00159225	Intergenic		Novel
HexoKinase_3	chr7	37652228	G	A	41	79	0.518987	33	128	0.257812	0.496761	2.01304	0.000183292	0.00159225	Intergenic		Novel
IGF1	chr5	71200984	C	T	9	38	0.236842	0	53	0	0	#DIV/0!	0.000207984	0.00176958	Intergenic		Novel
SIRT7	chr19	52459919	C	A	6	32	0.1875	0	91	0	0	#DIV/0!	0.000213252	0.00180696	Intergenic		Novel
STAT5A	chr19	43749006	A	G	5	50	0.1	0	207	0	0	#DIV/0!	0.000235828	0.00196207	Intergenic		Novel
PEPCK	chr13	59370840	C	G	9	37	0.243243	0	50	0	0	#DIV/0!	0.000242541	0.00200984	Intergenic		Novel
SS-R2	chr19	60529680	A	C	14	33	0.424242	13	110	0.118182	0.278571	3.58974	0.000248427	0.00203819	Intergenic		Novel
PEPCK	chr13	59370841	C	T	9	38	0.236842	0	50	0	0	#DIV/0!	0.000285309	0.00229524	Intergenic		Novel
P85_beta	chr7	5008085	T	C	9	36	0.25	0	46	0	0	#DIV/0!	0.000321251	0.00255456	Intergenic		Novel
TRH	chr22	57366121	T	G	0	36	0	16	56	0.285714	#DIV/0!	0	0.000354806	0.00275775	Intergenic		Novel
HNF_1_alpha	chr17	66467390	C	A	0	48	0	18	77	0.233766	#DIV/0!	0	0.000376695	0.00290603	Intergenic		Published dbSNPv130
TNF_R	chr23	33223504	G	A	0	36	0	9	30	0.3	#DIV/0!	0	0.000386532	0.00295983	Intergenic		Novel
P85_gamma	chr3	106964687	T	C	11	107	0.102804	29	96	0.302083	2.93845	0.340316	0.000394495	0.00300966	Intergenic		Novel
IRS2	chr12	82739545	C	G	8	50	0.16	0	76	0	0	#DIV/0!	0.00042748	0.00321387	Intergenic		Novel
HNF4_gamma	chr14	35637426	C	G	8	37	0.216216	0	54	0	0	#DIV/0!	0.000454282	0.00339071	Intergenic		Novel
IGFBP5	chr2	108856604	G	A	57	63	0.904762	94	141	0.666667	0.736842	1.35714	0.000461235	0.00343023	Intergenic		Novel
TNF_R	chr23	33223718	A	G	4	49	0.0816327	33	96	0.34375	4.21094	0.237477	0.000512166	0.00375498	Intergenic		Novel
CSH1	chr23	35540767	C	A	0	52	0	20	104	0.192308	#DIV/0!	0	0.000527315	0.00382535	Intergenic		Novel
MAPK2	chr29	43994741	G	A	11	11	1	4	14	0.285714	0.285714	3.5	0.000545161	0.00393959	Intergenic		Published dbSNPv130
CSH1-Trans1	chr23	35526719	T	G	25	47	0.531915	19	83	0.228916	0.430361	2.32363	0.000575175	0.00412908	Intergenic		Novel
TRH	chr22	57365783	C	T	0	48	0	24	107	0.224299	#DIV/0!	0	0.000579603	0.00413931	Intergenic		Novel
MAP_kinase_14	chr23	10256233	A	G	0	18	0	14	31	0.451613	#DIV/0!	0	0.000617746	0.00438897	Intergenic		Novel
E2_R_beta	chr10	78591993	A	G	7	45	0.155556	0	78	0	0	#DIV/0!	0.000638918	0.00450841	Intergenic		Novel
ALS	chr25	1832602	C	T	0	55	0	16	81	0.197531	#DIV/0!	0	0.000659866	0.00460126	Intergenic		Novel
SS	chr19	60525804	C	T	6	48	0.125	0	108	0	0	#DIV/0!	0.000675681	0.00468782	Intergenic		Novel
CSH1-Trans1	chr23	35526875	G	A	20	39	0.512821	19	93	0.204301	0.398387	2.51012	0.000703911	0.00485112	Intergenic		Novel
Pit1	chr1	35748242	G	A	0	46	0	14	65	0.215385	#DIV/0!	0	0.000707715	0.00486275	Intergenic		Novel
IGFBP6	chr5	29842237	G	A	7	52	0.134615	0	89	0	0	#DIV/0!	0.000707949	0.00486275	Intergenic		Novel
MAP_kinase_10	chr6	104932641	A	C	70	88	0.795455	41	76	0.539474	0.678195	1.4745	0.000736997	0.00502056	Intergenic		Novel
IGFBP6	chr5	29834827	T	C	0	67	0	11	74	0.148649	#DIV/0!	0	0.000743192	0.00504614	Intergenic		Novel
SIRT1	chr5	118120808	T	C	8	50	0.16	0	67	0	0	#DIV/0!	0.000787296	0.00530207	Intergenic		Novel
SOCS-3	chr19	55418918	C	T	11	16	0.6875	4	26	0.153846	0.223776	4.46875	0.000789936	0.00530451	Intergenic		Novel
Pit1	chr1	35749629	G	T	8	37	0.216216	0	48	0	0	#DIV/0!	0.000802253	0.00536577	Intergenic		Novel
HNF4_gamma	chr14	35637406	C	A	6	32	0.1875	0	67	0	0	#DIV/0!	0.000808718	0.00538494	Intergenic		Published dbSNPv130
P85_beta	chr7	5008084	G	A	8	35	0.228571	0	45	0	0	#DIV/0!	0.000811929	0.00539734	Intergenic		Novel
GnRH_receptor	chr6	86103790	C	T	10	33	0.30303	0	31	0	0	#DIV/0!	0.000903877	0.00591382	Intergenic		Novel
DAC2	chr9	38259219	T	C	0	22	0	10	26	0.384615	#DIV/0!	0	0.000910968	0.00595079	Intergenic		Novel
TRH	chr22	57366120	G	T	0	36	0	15	54	0.277778	#DIV/0!	0	0.000943719	0.00611642	Intergenic		Novel
GH	chr19	49657902	G	A	10	35	0.285714	0	33	0	0	#DIV/0!	0.000949744	0.00614584	Intergenic		Novel
MAP_kinase_14	chr23	10334510	C	T	3	20	0.15	8	10	0.8	5.33333	0.1875	0.000974238	0.00627488	Intergenic		Novel
SIRT1	chr5	118122265	C	A	0	43	0	8	35	0.228571	#DIV/0!	0	0.00100379	0.00641296	Intergenic		Novel
SS	chr1	81426057	G	A	24	42	0.571429	17	69	0.246377	0.431159	2.31933	0.00103812	0.00656667	Intergenic		Novel
MAP_kinase_13	chr23	10352856	C	T	0	38	0	16	72	0.222222	#DIV/0!	0	0.0010386	0.00656667	Intergenic		Published dbSNPv130
INSR	chr7	14512915	G	A	5	55	0.0909091	37	113	0.327434	3.60177	0.277641	0.00104292	0.0065739	Intergenic		Novel
MAPK1	chr17	75271013	C	T	5	46	0.108696	0	127	0	0	#DIV/0!	0.00112521	0.00699662	Intergenic		Novel
MAP_kinase_15	chr14	851703	A	C	35	72	0.486111	116	163	0.711656	1.46398	0.68307	0.00114838	0.00711928	Intergenic		Novel
SS	chr21	49260997	A	G	7	29	0.241379	0	42	0	0	#DIV/0!	0.00117362	0.00724313	Intergenic		Novel
IGFBP2	chr2	108842028	G	C	66	71	0.929577	97	131	0.740458	0.796553	1.25541	0.00125316	0.00760913	Intergenic		Novel
MAP_kinase_3	chr25	27991060	G	T	6	64	0.09375	0	122	0	0	#DIV/0!	0.0014143	0.00845106	Intergenic		Novel
MAPK2	chr29	43978958	G	A	29	50	0.58	15	57	0.263158	0.453721	2.204	0.00149878	0.00881573	Intergenic		Novel
Phosphatase_2A	chr11	103263397	A	T	0	30	0	18	60	0.3	#DIV/0!	0	0.00157951	0.00921193	Intergenic		Novel
IRS4	chrX	35196282	T	C	6	27	0.222222	0	47	0	0	#DIV/0!	0.00159789	0.00929292	Intergenic		Novel
MAP_kinase_9	chr7	871274	A	G	20	49	0.408163	23	132	0.174242	0.426894	2.3425	0.00161485	0.00936524	Intergenic		Novel
SS	chr19	60530565	G	A	5	43	0.116279	0	107	0	0	#DIV/0!	0.00162711	0.00942311	Intergenic		Novel
IGFBP6	chr5	29838320	G	A	0	40	0	14	66	0.212121	#DIV/0!	0	0.00185415	0.0104739	Intergenic		Novel
MAP_kinase_14	chr23	10333960	A	C	5	6	0.833333	0	9	0	0	#DIV/0!	0.001998	0.0111045	Intergenic		Novel
Pit1	chr1	35748331	T	C	6	68	0.0882353	20	66	0.30303	3.43434	0.291176	0.00202455	0.0112369	Intergenic		Novel
GHR	chr20	33893952	T	C	0	43	0	14	69	0.202899	#DIV/0!	0	0.00205844	0.0113209	Intergenic		Novel
Pit1	chr1	35748334	C	A	6	73	0.0821918	19	67	0.283582	3.45025	0.289834	0.002059	0.0113209	Intergenic		Novel
IGFBP5	chr2	108855453	A	G	35	38	0.921053	44	68	0.647059	0.702521	1.42344	0.00212785	0.0116277	Intergenic		Novel
P85_beta	chr7	4992931	T	C	8	33	0.242424	0	34	0	0	#DIV/0!	0.0021287	0.0116277	Intergenic		Novel
Pit1	chr1	35748212	G	C	23	46	0.5	66	86	0.767442	1.53488	0.651515	0.00214107	0.0116798	Intergenic		Novel
DAC2	chr9	38297711	T	C	28	51	0.54902	79	99	0.79798	1.45346	0.688012	0.00214685	0.011696	Intergenic		Novel
MAP_kinase_3	chr25	27992589	A	G	4	13	0.307692	0	41	0	0	#DIV/0!	0.00226086	0.0121411	Intergenic		Novel
SIRT6	chr7	18465802	C	T	0	48	0	19	110	0.172727	#DIV/0!	0	0.00231115	0.012347	Intergenic		Novel
P85_alpha	chr20	12091462	T	C	18	45	0.4	6	49	0.122449	0.306122	3.26667	0.00233821	0.0124744	Intergenic		Novel
MAPK2	chr29	43994829	G	A	17	30	0.566667	8	40	0.2	0.352941	2.83333	0.00234707	0.0124744	Intergenic		Novel
TRH	chr14	53164741	T	C	0	58	0	18	121	0.14876	#DIV/0!	0	0.00236301	0.0125192	Intergenic		Novel
MAPK2	chr29	43994815	C	T	0	28	0	9	32	0.28125	#DIV/0!	0	0.00236456	0.0125192	Intergenic		Novel
MAPK2	chr29	43994816	C	T	0	27	0	9	32	0.28125	#DIV/0!	0	0.00260516	0.0135672	Intergenic		Novel
IGFBP2	chr2	108841429	T	C	40	44	0.909091	60	90	0.666667	0.733333	1.36364	0.00270302	0.0140238	Intergenic		Novel
GHR	chr20	34208071	T	G	4	24	0.166667	0	76	0	0	#DIV/0!	0.00270987	0.0140417	Intergenic		Novel
Protein_S100	chr3	20283120	A	G	9	56	0.160714	0	56	0	0	#DIV/0!	0.00275762	0.0142535	Intergenic		Novel
MAP_kinase_8	chr15	76144056	G	A	0	63	0	19	139	0.136691	#DIV/0!	0	0.00314905	0.015938	Intergenic		Novel
CSH1-Trans1	chr23	35540897	A	G	31	69	0.449275	28	118	0.237288	0.528157	1.89337	0.00334126	0.0166459	Intergenic		Novel
SS-R2	chr19	60530985	G	A	28	76	0.368421	46	75	0.613333	1.66476	0.600686	0.00336269	0.0167237	Intergenic		Novel
GHR	chr20	34208252	C	T	0	53	0	20	125	0.16	#DIV/0!	0	0.00336497	0.0167237	Intergenic		Novel
GH	chr19	49657838	T	C	6	38	0.157895	0	56	0	0	#DIV/0!	0.0033906	0.0168151	Intergenic		Novel
E2_R_alpha	chr9	92182591	G	A	0	57	0	12	82	0.146341	#DIV/0!	0	0.00363323	0.0177888	Intergenic		Novel
P85_gamma	chr3	106864173	G	A	27	33	0.818182	30	61	0.491803	0.601093	1.66364	0.00366254	0.0178803	Intergenic		Published dbSNPv130
MAP_kinase_15	chr14	852656	C	G	17	47	0.361702	42	64	0.65625	1.81434	0.551165	0.00367009	0.0178834	Intergenic		Novel
INSR	chr7	14513245	T	A	54	64	0.84375	136	141	0.964539	1.14316	0.87477	0.00367183	0.0178834	Intergenic		Novel
IGFBP5	chr2	108849434	T	C	43	48	0.895833	93	137	0.678832	0.757766	1.31967	0.0038867	0.0187532	Intergenic		Novel
IRS4	chrX	35197605	A	T	0	22	0	16	50	0.32	#DIV/0!	0	0.00409422	0.0196172	Intergenic		Novel
Phosphatase_2A	chr11	103289456	G	A	4	17	0.235294	0	45	0	0	#DIV/0!	0.00426642	0.0201849	Intergenic		Novel
HNF4_gamma	chr14	35637412	A	G	5	34	0.147059	0	63	0	0	#DIV/0!	0.00431766	0.0203807	Intergenic		Published dbSNPv130
SOCS_1	chr16	41205396	C	T	20	39	0.512821	14	61	0.229508	0.447541	2.23443	0.00489204	0.0221845	Intergenic		Novel
SLC5A1	chr17	73990672	G	A	38	46	0.826087	21	39	0.538462	0.651822	1.53416	0.00504853	0.0226417	Intergenic		Novel
SIRT6	chr7	18454477	A	G	9	21	0.428571	0	14	0	0	#DIV/0!	0.00508438	0.0227531	Intergenic		Novel
SLC2A1_Glut1_Tran1	chr3	110250209	A	G	28	29	0.965517	42	61	0.688525	0.713115	1.4023	0.0054844	0.0241255	Intergenic		Published dbSNPv130
MAP_kinase_10	chr6	105073336	G	A	6	33	0.181818	0	42	0	0	#DIV/0!	0.00550045	0.0241448	Intergenic		Novel
SIRT7	chr19	52459230	C	T	5	59	0.0847458	0	104	0	0	#DIV/0!	0.00555469	0.0243312	Intergenic		Novel
MAP_kinase_9	chr7	872361	G	A	4	47	0.0851064	0	121	0	0	#DIV/0!	0.00557061	0.0243494	Intergenic		Novel
SLC5A1	chr17	73990637	C	A	46	56	0.821429	38	65	0.584615	0.711706	1.40508	0.00568363	0.0247849	Intergenic		Published dbSNPv130
MAP_kinase_7	chr19	35131277	C	T	6	32	0.1875	0	40	0	0	#DIV/0!	0.00580004	0.025125	Intergenic		Novel
MAP_kinase_10	chr6	105071677	A	T	0	25	0	12	47	0.255319	#DIV/0!	0	0.00580126	0.025125	Intergenic		Novel
SIRT6	chr7	18454473	C	A	9	23	0.391304	0	15	0	0	#DIV/0!	0.00595172	0.0256893	Intergenic		Novel
IGFBP5	chr2	108850884	T	C	37	42	0.880952	57	88	0.647727	0.735258	1.36007	0.00610234	0.0261484	Intergenic		Novel
Coup_TFII	chr21	9508154	G	A	11	40	0.275	8	95	0.0842105	0.30622	3.26563	0.00613217	0.026249	Intergenic		Novel
HNF_1_alpha	chr17	66475886	T	C	13	55	0.236364	8	106	0.0754717	0.319303	3.13182	0.00618273	0.0263835	Intergenic		Novel
GnRH_receptor	chr6	86103734	A	G	8	38	0.210526	0	32	0	0	#DIV/0!	0.00629445	0.0267498	Intergenic		Novel
MAPK1	chr17	75271419	C	A	21	24	0.875	13	26	0.5	0.571429	1.75	0.00631014	0.026789	Intergenic		Novel
MAP_kinase_15	chr14	852538	C	T	5	58	0.0862069	0	98	0	0	#DIV/0!	0.00634944	0.0268181	Intergenic		Novel
SLC5A1	chr17	73990123	C	A	23	50	0.46	101	148	0.682432	1.48355	0.674059	0.00667706	0.0279281	Intergenic		Novel
Pit1	chr1	35748505	A	G	5	38	0.131579	26	65	0.4	3.04	0.328947	0.00690668	0.0286738	Intergenic		Novel
P85_gamma	chr3	106864036	C	T	45	46	0.978261	75	93	0.806452	0.824373	1.21304	0.00697362	0.0288648	Intergenic		Novel
SLC5A1	chr17	73990015	C	A	11	30	0.366667	29	41	0.707317	1.92905	0.518391	0.00729376	0.0299798	Intergenic		Novel
Glut_3	chr5	108849993	C	T	19	38	0.5	13	58	0.224138	0.448276	2.23077	0.00761322	0.0308637	Intergenic		Novel
SIRT1	chr5	118120703	G	A	13	15	0.866667	10	24	0.416667	0.480769	2.08	0.00767276	0.0309833	Intergenic		Novel
IGFBP5	chr2	108850875	A	G	41	45	0.911111	61	87	0.701149	0.769554	1.29945	0.00783293	0.031507	Intergenic		Novel
IGFBP6	chr5	29840383	T	G	0	32	0	8	41	0.195122	#DIV/0!	0	0.00789061	0.0315853	Intergenic		Novel
Protein_S100	chr3	20282997	C	T	0	83	0	11	123	0.0894309	#DIV/0!	0	0.00798612	0.0319368	Intergenic		Novel
MAP_kinase_6	chr19	63037684	C	T	32	54	0.592593	20	60	0.333333	0.5625	1.77778	0.00817205	0.0324918	Intergenic		Novel
HexoKinase_1	chr28	24993368	C	T	0	67	0	17	177	0.0960452	#DIV/0!	0	0.00826709	0.0327437	Intergenic		Novel
Glucokinase	chr4	79924146	G	T	0	31	0	9	39	0.230769	#DIV/0!	0	0.00829934	0.0328086	Intergenic		Novel
Coup_TFII	chr21	9507012	A	G	6	24	0.25	0	26	0	0	#DIV/0!	0.00847011	0.0333244	Intergenic		Novel
IGFBP2	chr2	108841663	A	G	39	42	0.928571	57	79	0.721519	0.77702	1.28697	0.00867738	0.0339767	Intergenic		Novel
HNF_1_alpha	chr17	66457469	T	A	4	20	0.2	0	42	0	0	#DIV/0!	0.00868521	0.0339767	Intergenic		Novel
GnRH_receptor	chr6	86125793	T	C	7	26	0.269231	34	57	0.596491	2.21554	0.451357	0.00873487	0.0341386	Intergenic		Novel
P85_beta	chr7	5008218	A	G	9	23	0.391304	5	48	0.104167	0.266204	3.75652	0.00884505	0.0344391	Intergenic		Novel
MAP_kinase_10	chr6	105073308	T	C	0	38	0	9	52	0.173077	#DIV/0!	0	0.00904077	0.035135	Intergenic		Novel
MAPK2	chr29	43995102	G	A	8	11	0.727273	0	6	0	0	#DIV/0!	0.00904977	0.0351369	Intergenic		Novel
IGFBP2	chr2	108842111	C	A	46	51	0.901961	86	120	0.716667	0.794565	1.25855	0.00908496	0.0351416	Intergenic		Novel
IGFBP4	chr19	41935252	G	A	11	29	0.37931	37	53	0.698113	1.84048	0.543336	0.00929408	0.0356756	Intergenic		Published dbSNPv130
SLC2A1_Glut1_Tran1	chr3	110249358	A	G	0	42	0	13	87	0.149425	#DIV/0!	0	0.00929658	0.0356756	Intergenic		Novel
SLC5A1	chr17	73990363	G	T	5	16	0.3125	10	12	0.833333	2.66667	0.375	0.00932382	0.0356981	Intergenic		Novel
DAC1	chr2	125478842	A	C	0	40	0	9	50	0.18	#DIV/0!	0	0.00937923	0.0358439	Intergenic		Novel
PDK2	chr19	37737858	A	T	4	46	0.0869565	0	98	0	0	#DIV/0!	0.00949917	0.0361686	Intergenic		Novel
SS-R2	chr19	60530151	C	T	20	43	0.465116	54	75	0.72	1.548	0.645995	0.00967971	0.036553	Intergenic		Novel
TRH-R	chr14	53119986	C	T	22	25	0.88	12	23	0.521739	0.592885	1.68667	0.0103345	0.0386383	Intergenic		Novel
TRH	chr22	57366105	G	A	0	27	0	10	44	0.227273	#DIV/0!	0	0.0103871	0.0386942	Intergenic		Novel
P85_alpha	chr20	12089516	A	G	4	42	0.0952381	0	86	0	0	#DIV/0!	0.0104921	0.0390504	Intergenic		Novel
MAP_kinase_15	chr14	851407	A	G	6	42	0.142857	44	123	0.357724	2.50407	0.399351	0.0108588	0.0400457	Intergenic		Novel
SIRT5	chr23	43635883	A	G	0	10	0	10	20	0.5	#DIV/0!	0	0.0109937	0.0404081	Intergenic		Novel
SIRT1	chr5	118122219	C	T	7	33	0.212121	0	30	0	0	#DIV/0!	0.011401	0.0415359	Intergenic		Novel
SIRT1	chr5	118122220	T	A	7	33	0.212121	0	30	0	0	#DIV/0!	0.011401	0.0415359	Intergenic		Novel
TRH-R	chr14	53165480	A	G	46	52	0.884615	57	83	0.686747	0.776323	1.28812	0.0118268	0.0428238	Intergenic		Novel
IRS2	chr12	82740283	A	G	24	49	0.489796	31	111	0.279279	0.570195	1.75379	0.0118738	0.0428806	Intergenic		Novel
SIRT7	chr19	52459667	T	A	27	48	0.5625	33	98	0.336735	0.598639	1.67045	0.0121253	0.0436362	Intergenic		Published dbSNPv130
Protein_S100	chr3	20269433	G	A	0	25	0	7	30	0.233333	#DIV/0!	0	0.012401	0.0442487	Intergenic		Novel
AKT3	chr16	30953998	G	A	0	65	0	9	101	0.0891089	#DIV/0!	0	0.0124335	0.044321	Intergenic		Novel
Coup_TFII	chr21	9507022	A	C	5	25	0.2	0	32	0	0	#DIV/0!	0.012689	0.0450376	Intergenic		Novel
MAPK2	chr29	43994917	C	T	13	22	0.590909	9	36	0.25	0.423077	2.36364	0.0130101	0.0458949	Intergenic		Novel
SLC5A1	chr17	73990267	C	T	19	45	0.422222	80	124	0.645161	1.52801	0.654444	0.0130425	0.0459034	Intergenic		Novel
P85_beta	chr7	4992389	C	G	22	58	0.37931	18	96	0.1875	0.494318	2.02299	0.013121	0.0461354	Intergenic		Novel
AKT2	chr18	49270175	T	C	4	17	0.235294	0	30	0	0	#DIV/0!	0.0133434	0.0467982	Intergenic		Novel
MAP_kinase_10	chr6	105066093	G	T	0	27	0	7	33	0.212121	#DIV/0!	0	0.0133609	0.0468198	Intergenic		Novel
SIRT4	chr17	65913993	G	T	19	44	0.431818	19	89	0.213483	0.494382	2.02273	0.013739	0.0477804	Intergenic		Novel
GHRH	chr13	66802473	C	T	0	31	0	11	63	0.174603	#DIV/0!	0	0.0140683	0.0486393	Intergenic		Novel
TNF_R	chr23	33222072	T	G	0	58	0	10	90	0.111111	#DIV/0!	0	0.0141487	0.0488681	Intergenic		Novel
P85_alpha	chr20	12090782	C	G	15	35	0.428571	9	51	0.176471	0.411765	2.42857	0.014501	0.0498435	Intergenic		Novel
MAP_kinase_6	chr19	63035520	A	T	8	13	0.615385	0	7	0	0	#DIV/0!	0.0146543	0.0502262	Intergenic		Novel
MAP_kinase_7	chr19	35126838	C	T	0	50	0	7	64	0.109375	#DIV/0!	0	0.017525	0.0573307	Intergenic		Novel
GHR	chr20	34208110	T	C	14	23	0.608696	29	88	0.329545	0.541396	1.84708	0.0176626	0.057681	Intergenic		Novel
IGF2R	chr9	100147464	C	T	0	40	0	21	155	0.135484	#DIV/0!	0	0.0178331	0.0580171	Intergenic		Novel
MAP_kinase_7	chr19	35132018	C	T	0	17	0	6	17	0.352941	#DIV/0!	0	0.0184043	0.0594081	Intergenic		Novel
P85_beta	chr7	4992288	C	T	4	53	0.0754717	0	88	0	0	#DIV/0!	0.01856	0.0596778	Intergenic		Novel
DAC2	chr9	38259735	G	A	4	39	0.102564	0	64	0	0	#DIV/0!	0.0186035	0.059771	Intergenic		Novel
JNK1	chr10	73821670	G	C	12	15	0.8	8	21	0.380952	0.47619	2.1	0.0186476	0.0598662	Intergenic		Novel
HexoKinase_3	chr7	37644755	A	G	0	18	0	9	33	0.272727	#DIV/0!	0	0.0186907	0.059958	Intergenic		Novel
Glucagon	chr2	35461319	G	A	39	41	0.95122	65	83	0.783133	0.823293	1.21463	0.018728	0.0600311	Intergenic		Novel
MAP_kinase_11	chr29	45639488	T	A	0	41	0	8	58	0.137931	#DIV/0!	0	0.0193708	0.0616615	Intergenic		Novel
E2_R_beta	chr10	78591672	T	C	12	53	0.226415	5	68	0.0735294	0.324755	3.07925	0.0194409	0.0618371	Intergenic		Novel
TRH	chr22	57363688	C	G	4	10	0.4	0	14	0	0	#DIV/0!	0.0197628	0.0625723	Intergenic		Novel
HexoKinase_3	chr7	37653815	A	C	22	45	0.488889	101	146	0.691781	1.41501	0.706711	0.0199147	0.062879	Intergenic		Novel
INSR	chr7	14511754	G	T	16	48	0.333333	47	86	0.546512	1.63953	0.609929	0.0199206	0.062879	Intergenic		Novel
TRH	chr22	57365725	A	G	5	57	0.0877193	25	105	0.238095	2.71429	0.368421	0.0200657	0.0632887	Intergenic		Novel
MAP_kinase_15	chr14	851888	A	C	10	38	0.263158	31	60	0.516667	1.96333	0.509338	0.0202593	0.0637527	Intergenic		Novel
SS-R2	chr19	60530239	C	T	93	112	0.830357	108	154	0.701299	0.844575	1.18403	0.0203788	0.0640321	Intergenic		Novel
MAP_kinase_7	chr19	35131771	A	C	0	17	0	10	34	0.294118	#DIV/0!	0	0.0205036	0.0642777	Intergenic		Novel
MAP_kinase_4	chr24	51909500	A	G	11	51	0.215686	7	91	0.0769231	0.356643	2.80392	0.0207733	0.0648552	Intergenic		Novel
SLC5A1	chr17	73990371	T	G	5	14	0.357143	10	12	0.833333	2.33333	0.428571	0.0214161	0.0661355	Intergenic		Novel
SS	chr19	60526139	C	T	4	47	0.0851064	0	73	0	0	#DIV/0!	0.0217132	0.0670032	Intergenic		Novel
P85_gamma	chr3	106964121	G	A	25	38	0.657895	24	60	0.4	0.608	1.64474	0.0219911	0.0676585	Intergenic		Published dbSNPv130
IGFBP5	chr2	108856965	C	T	37	42	0.880952	80	115	0.695652	0.789659	1.26637	0.0221574	0.0681197	Intergenic		Novel
P85_alpha	chr20	12173977	A	C	4	43	0.0930233	0	66	0	0	#DIV/0!	0.0221831	0.0681293	Intergenic		Novel
SS-R2	chr19	60527030	G	A	76	76	1	107	115	0.930435	0.930435	1.07477	0.022759	0.0696583	Intergenic		Novel
Coup_TFII	chr21	9565457	C	T	0	30	0	9	50	0.18	#DIV/0!	0	0.0228816	0.0699003	Intergenic		Novel
SLC2A1_Glut1_Tran1	chr3	110251154	A	G	0	64	0	8	100	0.08	#DIV/0!	0	0.023151	0.0703891	Intergenic		Novel
SS	chr19	60525679	G	A	4	24	0.166667	0	35	0	0	#DIV/0!	0.0233474	0.0707782	Intergenic		Novel
HexoKinase_4	chr11	74275253	G	T	0	16	0	11	40	0.275	#DIV/0!	0	0.0234631	0.0710248	Intergenic		Novel
P85_alpha	chr20	12172911	C	T	27	74	0.364865	31	143	0.216783	0.594147	1.68309	0.0236919	0.071508	Intergenic		Novel
MAPK1	chr17	75249668	T	C	12	54	0.222222	74	188	0.393617	1.77128	0.564565	0.0237246	0.0715544	Intergenic		Novel
MAP_kinase_8	chr15	76166674	G	T	0	22	0	10	46	0.217391	#DIV/0!	0	0.0241432	0.0725525	Intergenic		Novel
TRH	chr14	53165585	C	G	6	29	0.206897	0	26	0	0	#DIV/0!	0.0243276	0.0729476	Intergenic		Novel
MAP_kinase_6	chr19	63037331	C	T	12	33	0.363636	16	98	0.163265	0.44898	2.22727	0.0253805	0.0754977	Intergenic		Novel
HexoKinase_3	chr7	37653221	T	G	15	50	0.3	12	88	0.136364	0.454545	2.2	0.0258508	0.0765709	Intergenic		Novel
DAC2	chr9	38298791	A	G	0	36	0	9	69	0.130435	#DIV/0!	0	0.026102	0.0770942	Intergenic		Novel
DAC2	chr9	38297681	C	G	0	46	0	9	74	0.121622	#DIV/0!	0	0.0263475	0.0777082	Intergenic		Novel
P85_alpha	chr20	12089753	A	G	15	64	0.234375	56	141	0.397163	1.69456	0.590123	0.0267345	0.0786252	Intergenic		Novel
MAP_kinase_3	chr25	27991507	A	T	4	50	0.08	0	71	0	0	#DIV/0!	0.0271088	0.0794998	Intergenic		Novel
IRS2	chr12	82738977	A	C	4	36	0.111111	0	50	0	0	#DIV/0!	0.0277389	0.0808887	Intergenic		Novel
IGF1	chr5	71123565	C	T	14	31	0.451613	20	26	0.769231	1.7033	0.587097	0.0290911	0.0840612	Intergenic		Novel
MAPK1	chr17	75272244	C	T	27	38	0.710526	23	50	0.46	0.647407	1.54462	0.0292772	0.08454	Intergenic		Novel
P85_gamma	chr3	106965278	T	G	0	41	0	10	88	0.113636	#DIV/0!	0	0.0300048	0.0862196	Intergenic		Novel
TRH	chr14	53165930	C	A	0	28	0	11	70	0.157143	#DIV/0!	0	0.0306774	0.0877931	Intergenic		Novel
DAC2	chr9	38259627	G	A	0	48	0	10	99	0.10101	#DIV/0!	0	0.0306798	0.0877931	Intergenic		Novel
HNF4_gamma	chr14	35498953	G	A	6	36	0.166667	0	28	0	0	#DIV/0!	0.0310044	0.0882941	Intergenic		Novel
P85_alpha	chr20	12090199	A	G	16	56	0.285714	54	116	0.465517	1.62931	0.613757	0.0311458	0.0885748	Intergenic		Novel
Glucagon	chr2	35461888	A	G	8	22	0.363636	0	11	0	0	#DIV/0!	0.0312527	0.0888177	Intergenic		Novel
ALS	chr25	1830667	C	T	7	16	0.4375	5	35	0.142857	0.326531	3.0625	0.0333971	0.0935553	Intergenic		Novel
DAC2	chr9	38260121	C	G	0	22	0	4	18	0.222222	#DIV/0!	0	0.0334829	0.093675	Intergenic		Novel
Pit1	chr1	35750341	G	A	0	19	0	4	16	0.25	#DIV/0!	0	0.0347594	0.0965882	Intergenic		Novel
PEPCK	chr13	59379548	A	G	28	28	1	31	38	0.815789	0.815789	1.22581	0.0361079	0.099471	Intergenic		Novel
MAP_kinase_8	chr15	76166598	C	A	13	17	0.764706	46	48	0.958333	1.25321	0.797954	0.0362479	0.0997905	Intergenic		Novel
PtdIns	chr1	90228819	G	A	4	24	0.166667	0	29	0	0	#DIV/0!	0.0362879	0.0998032	Intergenic		Novel
SLC5A1	chr17	73990033	C	G	0	27	0	7	41	0.170732	#DIV/0!	0	0.0366255	0.100562	Intergenic		Novel
Prop1	chr7	39174615	C	T	3	37	0.0810811	11	39	0.282051	3.47863	0.287469	0.036776	0.100708	Intergenic		Published dbSNPv130
JNK1	chr10	73821669	A	C	12	15	0.8	8	20	0.4	0.5	2	0.0368737	0.10088	Intergenic		Novel
IRS4	chrX	35201265	A	C	0	11	0	5	12	0.416667	#DIV/0!	0	0.0372671	0.101381	Intergenic		Novel
SIRT5	chr23	43635434	G	A	13	39	0.333333	51	95	0.536842	1.61053	0.620915	0.0373827	0.101512	Intergenic		Novel
P85_beta	chr7	5006865	A	G	0	44	0	12	123	0.097561	#DIV/0!	0	0.0373889	0.101512	Intergenic		Novel
GnRH_receptor	chr6	86125683	A	G	2	6	0.333333	15	18	0.833333	2.5	0.4	0.0380695	0.102927	Intergenic		Novel
CSH1-Trans1	chr23	35527134	C	T	11	30	0.366667	14	82	0.170732	0.465632	2.14762	0.0396135	0.106227	Intergenic		Novel
AKT2	chr18	49270765	A	G	9	14	0.642857	14	14	1	1.55556	0.642857	0.0407407	0.108058	Intergenic		Novel
E2_R_beta	chr10	78644289	A	G	33	36	0.916667	53	72	0.736111	0.80303	1.24528	0.0409036	0.108308	Intergenic		Novel
TNF_R	chr23	33223005	G	A	0	58	0	7	87	0.0804598	#DIV/0!	0	0.0418729	0.110073	Intergenic		Novel
IGFBP5	chr2	108853882	C	T	0	40	0	7	65	0.107692	#DIV/0!	0	0.0423681	0.110996	Intergenic		Novel
Glut_3	chr5	108850301	T	C	39	58	0.672414	47	95	0.494737	0.735762	1.35913	0.0435278	0.113485	Intergenic		Novel
IFN_gamma	chr5	49350663	T	C	5	16	0.3125	0	14	0	0	#DIV/0!	0.0446999	0.116029	Intergenic		Novel
GHRH	chr13	66803335	T	C	3	22	0.136364	10	22	0.454545	3.33333	0.3	0.0452086	0.117235	Intergenic		Novel
Glut_3	chr5	108850310	A	G	37	58	0.637931	44	95	0.463158	0.726031	1.37735	0.0452212	0.117235	Intergenic		Novel
TRH	chr22	57364010	A	C	5	13	0.384615	0	10	0	0	#DIV/0!	0.0457369	0.118054	Intergenic		Novel
GnRH_receptor	chr6	86125454	T	C	12	14	0.857143	6	14	0.428571	0.5	2	0.0460717	0.118637	Intergenic		Novel
IGF2	chr29	51255343	C	A	4	32	0.125	0	35	0	0	#DIV/0!	0.0469158	0.120345	Intergenic		Novel
PEPCK	chr13	59381406	C	T	11	57	0.192982	37	106	0.349057	1.80875	0.552869	0.0472469	0.120895	Intergenic		Novel
HNF_1_alpha	chr17	66475900	T	C	11	56	0.196429	9	105	0.0857143	0.436364	2.29167	0.048842	0.124131	Intergenic		Novel
HNF4_gamma	chr14	35637887	T	C	5	19	0.263158	0	16	0	0	#DIV/0!	0.0492743	0.124999	Intergenic		Novel
SS-R2	chr19	60528612	C	T	106	106	1	93	97	0.958763	0.958763	1.04301	0.0504453	0.127345	Intergenic		Novel
GHR	chr20	34206011	C	G	0	25	0	5	26	0.192308	#DIV/0!	0	0.0506202	0.127631	Intergenic		Novel
P85_gamma	chr3	106963472	C	T	0	34	0	8	70	0.114286	#DIV/0!	0	0.050793	0.12791	Intergenic		Novel
E2_R_beta	chr10	78591434	A	T	5	27	0.185185	0	26	0	0	#DIV/0!	0.0510544	0.12849	Intergenic		Novel
HNF_1_alpha	chr17	66478291	G	A	0	40	0	8	81	0.0987654	#DIV/0!	0	0.0513339	0.128958	Intergenic		Novel
GHR	chr20	33896520	A	G	0	32	0	5	34	0.147059	#DIV/0!	0	0.0536686	0.133686	Intergenic		Novel
PEPCK	chr13	59380136	G	C	18	49	0.367347	12	61	0.196721	0.535519	1.86735	0.054564	0.135346	Intergenic		Novel
Protein_S100-A10_P10	chr3	20284579	G	T	10	50	0.2	6	78	0.0769231	0.384615	2.6	0.0548499	0.135892	Intergenic		Novel
SIRT6	chr7	18455356	C	T	11	27	0.407407	7	38	0.184211	0.452153	2.21164	0.0558331	0.137833	Intergenic		Novel
IFN_gamma	chr5	49350693	C	T	5	24	0.208333	0	19	0	0	#DIV/0!	0.0562353	0.138743	Intergenic		Novel
IGFBP5	chr2	108849569	T	C	45	50	0.9	94	123	0.764228	0.849142	1.17766	0.0562708	0.138748	Intergenic		Novel
IGF1R	chr21	6872197	A	G	0	12	0	6	18	0.333333	#DIV/0!	0	0.0568296	0.139875	Intergenic		Novel
MAP_kinase_10	chr6	104933382	G	A	4	49	0.0816327	19	89	0.213483	2.61517	0.382385	0.0569316	0.139988	Intergenic		Novel
TRH	chr22	57364695	T	A	10	47	0.212766	35	93	0.376344	1.76882	0.56535	0.0571115	0.140236	Intergenic		Novel
MAP_kinase_15	chr14	850704	T	C	17	39	0.435897	67	108	0.62037	1.4232	0.702641	0.0591376	0.144321	Intergenic		Novel
TRH	chr22	57364030	C	T	2	8	0.25	3	3	1	4	0.25	0.0606061	0.147069	Intergenic		Novel
MAPK2	chr29	43977576	G	A	12	26	0.461538	10	45	0.222222	0.481481	2.07692	0.0608005	0.147368	Intergenic		Novel
Prop1	chr7	39173718	C	A	8	35	0.228571	21	47	0.446809	1.95479	0.511565	0.0612123	0.148193	Intergenic		Published dbSNPv130
AKT2	chr18	49271243	G	A	6	21	0.285714	0	13	0	0	#DIV/0!	0.0617196	0.149072	Intergenic		Novel
GH	chr19	49659777	G	C	0	43	0	10	104	0.0961538	#DIV/0!	0	0.0640732	0.15264	Intergenic		Novel
Glut_3	chr5	108850055	G	A	21	54	0.388889	25	105	0.238095	0.612245	1.63333	0.0642575	0.152841	Intergenic		Novel
SS	chr1	81425432	T	C	8	21	0.380952	6	38	0.157895	0.414474	2.4127	0.0648129	0.153671	Intergenic		Novel
GHR	chr20	33895914	T	C	6	48	0.125	18	66	0.272727	2.18182	0.458333	0.0655427	0.155223	Intergenic		Novel
IRS1	chr2	119576052	T	G	0	8	0	9	23	0.391304	#DIV/0!	0	0.0676934	0.159132	Intergenic		Novel
HNF4_gamma	chr14	35635667	C	T	18	26	0.692308	15	35	0.428571	0.619048	1.61538	0.0682068	0.159765	Intergenic		Novel
Pit1	chr1	35748366	G	A	6	46	0.130435	20	70	0.285714	2.19048	0.456522	0.0682113	0.159765	Intergenic		Novel
PEPCK	chr13	59381773	C	G	6	22	0.272727	6	63	0.0952381	0.349206	2.86364	0.0695334	0.162349	Intergenic		Novel
P85_gamma	chr3	106863840	T	C	10	70	0.142857	32	123	0.260163	1.82114	0.549107	0.0698965	0.163091	Intergenic		Novel
DAC2	chr9	38260050	G	A	0	27	0	5	38	0.131579	#DIV/0!	0	0.0705424	0.164241	Intergenic		Novel
HIf1alpha_transcript1	chr10	76002743	C	T	16	22	0.727273	10	23	0.434783	0.597826	1.67273	0.0711512	0.165194	Intergenic		Novel
HexoKinase_3	chr7	37652959	A	C	17	52	0.326923	20	106	0.188679	0.577137	1.73269	0.071535	0.165992	Intergenic		Novel
IGF2	chr29	51257883	C	T	24	41	0.585366	26	66	0.393939	0.67298	1.48593	0.0728662	0.168419	Intergenic		Novel
P85_alpha	chr20	12172450	C	T	68	69	0.985507	155	169	0.91716	0.930647	1.07452	0.0736417	0.169572	Intergenic		Novel
GnRH_receptor	chr6	86125462	G	A	13	17	0.764706	6	14	0.428571	0.56044	1.78431	0.0751141	0.172362	Intergenic		Novel
IRS1	chr2	119570680	T	G	15	67	0.223881	9	81	0.111111	0.496296	2.01493	0.0754465	0.172779	Intergenic		Novel
MAP_kinase_14	chr23	10255161	C	T	20	24	0.833333	18	31	0.580645	0.696774	1.43519	0.0762528	0.173966	Intergenic		Novel
AKT3	chr16	30712254	A	G	19	49	0.387755	49	89	0.550562	1.41987	0.70429	0.0770533	0.175353	Intergenic		Novel
SS-R2	chr19	60528907	C	T	33	33	1	46	52	0.884615	0.884615	1.13043	0.0773003	0.175625	Intergenic		Novel
SS-R2	chr19	60528807	G	A	39	39	1	27	30	0.9	0.9	1.11111	0.0774898	0.175958	Intergenic		Novel
SS-R1	chr21	49256411	C	T	10	32	0.3125	5	41	0.121951	0.390244	2.5625	0.0778608	0.176704	Intergenic		Novel
P85_gamma	chr3	106964037	G	C	0	40	0	6	61	0.0983607	#DIV/0!	0	0.0785127	0.177724	Intergenic		Novel
CSH1	chr23	35525660	A	T	0	12	0	8	27	0.296296	#DIV/0!	0	0.0793657	0.178941	Intergenic		Novel
AKT2	chr18	49270182	A	C	0	17	0	7	32	0.21875	#DIV/0!	0	0.0797501	0.179576	Intergenic		Novel
ALS	chr25	1820921	A	G	5	18	0.277778	19	34	0.558824	2.01176	0.497076	0.079941	0.179846	Intergenic		Novel
Prop1	chr7	39173622	T	C	5	29	0.172414	20	54	0.37037	2.14815	0.465517	0.0802474	0.180136	Intergenic		Published dbSNPv130
Pit1	chr1	35748119	C	T	4	34	0.117647	18	65	0.276923	2.35385	0.424837	0.0802878	0.180136	Intergenic		Novel
SLC5A1	chr17	73990261	T	C	21	45	0.466667	82	132	0.621212	1.33117	0.75122	0.0812522	0.181905	Intergenic		Novel
MAP_kinase_8	chr15	76165848	G	A	0	27	0	6	48	0.125	#DIV/0!	0	0.0816577	0.182537	Intergenic		Novel
MAP_kinase_4	chr24	51910078	G	A	0	42	0	6	70	0.0857143	#DIV/0!	0	0.0818876	0.182793	Intergenic		Novel
Prop1	chr7	39174635	A	T	4	36	0.111111	11	38	0.289474	2.60526	0.383838	0.0826037	0.184034	Intergenic		Published dbSNPv130
E2_R_alpha	chr9	92322634	G	A	5	22	0.227273	8	15	0.533333	2.34667	0.426136	0.0828887	0.184569	Intergenic		Novel
Prop1	chr7	39174634	G	A	4	38	0.105263	11	40	0.275	2.6125	0.382775	0.0843664	0.187254	Intergenic		Published dbSNPv130
MAP_kinase_6	chr19	63036404	G	A	24	36	0.666667	48	58	0.827586	1.24138	0.805556	0.0846721	0.187832	Intergenic		Novel
TRH	chr22	57364694	T	G	10	46	0.217391	34	93	0.365591	1.68172	0.594629	0.0847401	0.187882	Intergenic		Novel
P85_alpha	chr20	12116359	G	A	0	40	0	6	71	0.084507	#DIV/0!	0	0.0855809	0.189645	Intergenic		Novel
MAPK1	chr17	75271014	G	A	14	50	0.28	19	123	0.154472	0.551684	1.81263	0.0859661	0.190085	Intergenic		Novel
MAP_kinase_13	chr23	10343232	T	C	52	57	0.912281	103	129	0.79845	0.875224	1.14257	0.0859709	0.190085	Intergenic		Novel
Glucagon	chr2	35462412	A	C	41	48	0.854167	56	78	0.717949	0.840525	1.18973	0.0860038	0.190085	Intergenic		Novel
MAP_kinase_14	chr23	10334925	G	A	3	18	0.166667	9	20	0.45	2.7	0.37037	0.0860093	0.190085	Intergenic		Novel
SS-R2	chr19	60527282	C	T	46	46	1	75	81	0.925926	0.925926	1.08	0.0860719	0.190121	Intergenic		Novel
DAC2	chr9	38260663	C	T	4	10	0.4	0	10	0	0	#DIV/0!	0.0866873	0.190871	Intergenic		Novel
P85_beta	chr7	5005876	G	A	0	20	0	6	39	0.153846	#DIV/0!	0	0.0866901	0.190871	Intergenic		Novel
IGF2	chr29	51277009	C	T	0	32	0	6	59	0.101695	#DIV/0!	0	0.0867807	0.190871	Intergenic		Novel
MAP_kinase_14	chr23	10333448	C	A	7	27	0.259259	23	49	0.469388	1.8105	0.552335	0.0895806	0.19547	Intergenic		Novel
MAPK2	chr29	43988698	A	C	0	20	0	7	46	0.152174	#DIV/0!	0	0.0917216	0.198993	Intergenic		Novel
Glut_3	chr5	108850046	C	T	20	53	0.377358	25	104	0.240385	0.637019	1.56981	0.0929899	0.200895	Intergenic		Novel
MAP_kinase_6	chr19	63036698	C	G	29	35	0.828571	35	53	0.660377	0.797007	1.25469	0.0936092	0.201496	Intergenic		Novel
IGFBP5	chr2	108854555	C	G	37	45	0.822222	53	79	0.670886	0.815943	1.22558	0.093782	0.201661	Intergenic		Novel
SS	chr1	81430052	A	G	9	17	0.529412	5	21	0.238095	0.449735	2.22353	0.0943464	0.202661	Intergenic		Novel
SS	chr21	49261009	A	G	11	27	0.407407	7	35	0.2	0.490909	2.03704	0.0948264	0.203586	Intergenic		Novel
P85_gamma	chr3	106964733	C	A	22	57	0.385965	51	96	0.53125	1.37642	0.726522	0.0954577	0.204729	Intergenic		Novel
Prop1	chr7	39173683	A	G	9	41	0.219512	16	40	0.4	1.82222	0.54878	0.0957369	0.205221	Intergenic		Published dbSNPv130
IGFBP2	chr2	108841673	T	C	39	47	0.829787	56	82	0.682927	0.823014	1.21505	0.0960661	0.205714	Intergenic		Novel
IGFBP5	chr2	108855604	T	C	35	44	0.795455	47	73	0.643836	0.809393	1.23549	0.0979494	0.208881	Intergenic		Novel
GHR	chr20	33894744	C	T	5	23	0.217391	16	36	0.444444	2.04444	0.48913	0.0983137	0.209334	Intergenic		Novel
MAP_kinase_7	chr19	35130189	C	T	0	26	0	8	65	0.123077	#DIV/0!	0	0.0993547	0.211225	Intergenic		Novel
SIRT5	chr23	43635821	C	G	12	37	0.324324	19	36	0.527778	1.62731	0.614509	0.0998124	0.211762	Intergenic		Novel
TRH	chr22	57365641	G	C	10	52	0.192308	6	75	0.08	0.416	2.40385	0.100342	0.212558	Intergenic		Novel
MAP_kinase_6	chr19	63073308	G	A	0	16	0	4	17	0.235294	#DIV/0!	0	0.102639	0.216332	Intergenic		Novel
TRH	chr22	57366180	C	T	4	41	0.097561	12	52	0.230769	2.36538	0.422764	0.105309	0.219926	Intergenic		Novel
MAP_kinase_4	chr24	51910862	A	G	10	54	0.185185	6	73	0.0821918	0.443836	2.25309	0.106712	0.222337	Intergenic		Novel
IGFBP5	chr2	108857130	T	C	16	20	0.8	30	51	0.588235	0.735294	1.36	0.107	0.222735	Intergenic		Novel
GHRH	chr13	66803648	C	T	12	48	0.25	26	64	0.40625	1.625	0.615385	0.107433	0.223459	Intergenic		Novel
AKT3	chr16	30712015	T	C	6	13	0.461538	0	6	0	0	#DIV/0!	0.109281	0.226164	Intergenic		Novel
SS-R2	chr19	60530698	G	C	27	60	0.45	42	70	0.6	1.33333	0.75	0.112823	0.232564	Intergenic		Novel
IGFBP5	chr2	108855354	A	G	17	24	0.708333	18	38	0.473684	0.668731	1.49537	0.113907	0.233983	Intergenic		Novel
IGFBP5	chr2	108851045	C	T	33	39	0.846154	53	75	0.706667	0.835152	1.19739	0.114175	0.233993	Intergenic		Novel
Coup_TFII	chr21	9565079	G	A	22	44	0.5	51	140	0.364286	0.728571	1.37255	0.115672	0.235548	Intergenic		Novel
SS	chr21	49262213	T	C	4	37	0.108108	0	34	0	0	#DIV/0!	0.115703	0.235548	Intergenic		Novel
SS-R1	chr21	49261000	T	G	12	29	0.413793	9	40	0.225	0.54375	1.83908	0.115809	0.235548	Intergenic		Novel
IGF1R	chr21	6870096	C	G	5	6	0.833333	3	10	0.3	0.36	2.77778	0.118881	0.240496	Intergenic		Novel
TRH	chr22	57366172	T	C	4	37	0.108108	15	62	0.241935	2.2379	0.446847	0.120348	0.242161	Intergenic		Novel
MAP_kinase_14	chr23	10256423	C	G	4	31	0.129032	18	63	0.285714	2.21429	0.451613	0.121828	0.244192	Intergenic		Novel
P85_gamma	chr3	106865068	C	T	10	10	1	12	17	0.705882	0.705882	1.41667	0.123994	0.247456	Intergenic		Novel
ALS	chr25	1831076	C	T	9	75	0.12	26	122	0.213115	1.77596	0.563077	0.124671	0.24868	Intergenic		Novel
HIf1alpha_transcript1	chr10	75955551	G	T	4	19	0.210526	6	12	0.5	2.375	0.421053	0.127134	0.253105	Intergenic		Novel
CSH1-Trans1	chr23	35540452	G	A	10	12	0.833333	3	7	0.428571	0.514286	1.94444	0.128741	0.254954	Intergenic		Published dbSNPv130
MAP_kinase_15	chr14	850393	C	G	7	24	0.291667	6	10	0.6	2.05714	0.486111	0.129735	0.256286	Intergenic		Novel
SS-R2	chr19	60531071	A	T	24	47	0.510638	53	80	0.6625	1.2974	0.770775	0.131932	0.259286	Intergenic		Novel
MAP_kinase_6	chr19	63036403	A	C	24	36	0.666667	45	55	0.818182	1.22727	0.814815	0.133542	0.262078	Intergenic		Novel
MAP_kinase_14	chr23	10333784	T	C	15	39	0.384615	52	98	0.530612	1.37959	0.724852	0.134276	0.26296	Intergenic		Novel
Protein_S100	chr3	20283268	G	A	0	32	0	4	45	0.0888889	#DIV/0!	0	0.136672	0.266449	Intergenic		Novel
MAP_kinase_14	chr23	10333107	G	A	7	25	0.28	11	22	0.5	1.78571	0.56	0.144373	0.278055	Intergenic		Novel
HexoKinase_3	chr7	37653220	T	G	8	52	0.153846	24	91	0.263736	1.71429	0.583333	0.148622	0.283542	Intergenic		Novel
SS-R2	chr19	60528745	A	G	34	34	1	48	52	0.923077	0.923077	1.08333	0.149326	0.284471	Intergenic		Novel
MAP_kinase_6	chr19	63037200	A	T	4	18	0.222222	16	37	0.432432	1.94595	0.513889	0.149356	0.284471	Intergenic		Novel
MAP_kinase_6	chr19	63036759	G	A	22	25	0.88	36	51	0.705882	0.802139	1.24667	0.15008	0.285325	Intergenic		Novel
MAPK1	chr17	75268770	C	G	0	34	0	5	53	0.0943396	#DIV/0!	0	0.151716	0.288169	Intergenic		Novel
SLC2A1_Glut1_Tran1	chr3	110243685	C	T	0	25	0	5	45	0.111111	#DIV/0!	0	0.15237	0.28928	Intergenic		Novel
MAP_kinase_7	chr19	35132007	T	G	2	15	0.133333	8	22	0.363636	2.72727	0.366667	0.152709	0.28979	Intergenic		Novel
Coup_TFII	chr21	9567017	G	A	29	58	0.5	83	135	0.614815	1.22963	0.813253	0.154191	0.290999	Intergenic		Novel
TRH-R	chr14	53117413	G	A	7	12	0.583333	10	11	0.909091	1.55844	0.641667	0.154953	0.291904	Intergenic		Novel
Pit1	chr1	35749029	G	C	0	36	0	5	63	0.0793651	#DIV/0!	0	0.15543	0.29267	Intergenic		Novel
GHR	chr20	33896725	A	G	0	25	0	5	47	0.106383	#DIV/0!	0	0.155924	0.293333	Intergenic		Novel
IGFBP5	chr2	108850894	T	C	24	29	0.827586	58	87	0.666667	0.805556	1.24138	0.156321	0.293663	Intergenic		Novel
SS-R2	chr19	60527349	A	G	53	53	1	76	81	0.938272	0.938272	1.06579	0.156383	0.293663	Intergenic		Novel
SIRT6	chr7	18453975	C	A	6	72	0.0833333	14	87	0.16092	1.93103	0.517857	0.157896	0.295664	Intergenic		Novel
SIRT5	chr23	43635478	C	T	14	35	0.4	43	78	0.551282	1.37821	0.725581	0.15795	0.295664	Intergenic		Novel
Prop1	chr7	39173659	C	T	8	37	0.216216	19	50	0.38	1.7575	0.56899	0.159019	0.296874	Intergenic		Novel
PEPCK	chr13	59381783	G	A	7	17	0.411765	34	54	0.62963	1.5291	0.653979	0.159926	0.298255	Intergenic		Novel
Glut_3	chr5	108866564	C	A	17	27	0.62963	10	24	0.416667	0.661765	1.51111	0.165082	0.305693	Intergenic		Novel
Coup_TFII	chr21	9567168	G	T	3	28	0.107143	15	63	0.238095	2.22222	0.45	0.16894	0.311026	Intergenic		Novel
SS-R1	chr21	49256785	T	C	6	48	0.125	19	82	0.231707	1.85366	0.539474	0.169509	0.311936	Intergenic		Published dbSNPv130
JNK1	chr10	73821641	C	A	6	8	0.75	4	12	0.333333	0.444444	2.25	0.169802	0.312337	Intergenic		Novel
Pit1	chr1	35749897	T	C	7	25	0.28	16	33	0.484848	1.7316	0.5775	0.175368	0.320435	Intergenic		Novel
TRH	chr22	57365820	C	A	3	31	0.0967742	18	80	0.225	2.325	0.430108	0.177122	0.323132	Intergenic		Novel
TRH	chr22	57365816	C	T	3	31	0.0967742	18	83	0.216867	2.24096	0.446237	0.180203	0.327245	Intergenic		Novel
AKT3	chr16	30712128	T	C	12	36	0.333333	12	23	0.521739	1.56522	0.638889	0.181353	0.328901	Intergenic		Novel
Prop1	chr7	39172421	A	G	21	58	0.362069	18	72	0.25	0.690476	1.44828	0.182318	0.330073	Intergenic		Novel
MAP_kinase_6	chr19	63036355	G	A	33	51	0.647059	74	98	0.755102	1.16698	0.856916	0.182508	0.330272	Intergenic		Novel
MAP_kinase_6	chr19	63036612	G	C	32	36	0.888889	51	67	0.761194	0.856343	1.16776	0.190407	0.342319	Intergenic		Novel
SIRT5	chr23	43635355	G	C	12	29	0.413793	42	74	0.567568	1.37162	0.729064	0.191306	0.343785	Intergenic		Novel
MAP_kinase_6	chr19	63036615	A	G	33	37	0.891892	54	70	0.771429	0.864935	1.15616	0.192088	0.344869	Intergenic		Novel
PEPCK	chr13	59371447	G	A	7	11	0.636364	0	3	0	0	#DIV/0!	0.192308	0.344869	Intergenic		Novel
GnRH_receptor	chr6	86124429	T	G	0	3	0	6	10	0.6	#DIV/0!	0	0.192308	0.344869	Intergenic		Novel
HNF_1_alpha	chr17	66476341	A	G	13	14	0.928571	13	18	0.722222	0.777778	1.28571	0.195935	0.350733	Intergenic		Novel
E2_R_beta	chr10	78643976	T	C	16	17	0.941176	16	21	0.761905	0.809524	1.23529	0.196517	0.351622	Intergenic		Novel
IRS2	chr12	82744611	T	C	4	12	0.333333	6	9	0.666667	2	0.5	0.198381	0.354343	Intergenic		Novel
Pit1	chr1	35768725	G	A	3	23	0.130435	10	33	0.30303	2.32323	0.430435	0.200239	0.356892	Intergenic		Novel
SS-R2	chr19	60529068	T	C	10	32	0.3125	13	68	0.191176	0.611765	1.63462	0.207427	0.366542	Intergenic		Novel
MAP_kinase_6	chr19	63036873	A	G	26	31	0.83871	46	65	0.707692	0.843787	1.18513	0.211648	0.371936	Intergenic		Novel
MAP_kinase_6	chr19	63037293	C	A	10	31	0.322581	41	90	0.455556	1.41222	0.708104	0.21359	0.374527	Intergenic		Novel
STAT5A	chr19	43749184	C	T	36	67	0.537313	55	126	0.436508	0.81239	1.23094	0.225706	0.391319	Intergenic		Novel
HNF4_gamma	chr14	35636912	G	T	9	27	0.333333	22	45	0.488889	1.46667	0.681818	0.22692	0.392764	Intergenic		Novel
IGFBP5	chr2	108856752	T	C	54	64	0.84375	68	90	0.755556	0.895473	1.11673	0.228203	0.39416	Intergenic		Novel
Glut_3	chr5	108850889	C	T	22	22	1	19	21	0.904762	0.904762	1.10526	0.232558	0.400345	Intergenic		Novel
JNK1	chr10	73821746	C	G	10	11	0.909091	22	32	0.6875	0.75625	1.32231	0.236973	0.405229	Intergenic		Novel
E2_R_beta	chr10	78644340	C	T	28	30	0.933333	80	96	0.833333	0.892857	1.12	0.237418	0.40539	Intergenic		Novel
SS-R2	chr19	60530542	A	G	30	54	0.555556	82	126	0.650794	1.17143	0.853659	0.243801	0.414181	Intergenic		Novel
Insulin	chr29	51250656	T	C	10	17	0.588235	15	38	0.394737	0.671053	1.4902	0.244688	0.415346	Intergenic		Published dbSNPv130
MAP_kinase_4	chr24	51910028	A	G	35	46	0.76087	63	96	0.65625	0.8625	1.15942	0.247249	0.419177	Intergenic		Novel
SS-R2	chr19	60526855	G	C	45	45	1	53	56	0.946429	0.946429	1.0566	0.251485	0.425313	Intergenic		Novel
SIRT5	chr23	43635671	C	T	16	35	0.457143	15	46	0.326087	0.713315	1.4019	0.255929	0.431065	Intergenic		Novel
IGFBP5	chr2	108856128	T	C	36	43	0.837209	55	75	0.733333	0.875926	1.14165	0.256573	0.4318	Intergenic		Novel
IGF1R	chr21	6869992	G	A	22	31	0.709677	35	61	0.57377	0.808495	1.23687	0.258404	0.433997	Intergenic		Novel
GHR	chr20	33895068	G	A	4	45	0.0888889	11	59	0.186441	2.09746	0.476768	0.25953	0.435357	Intergenic		Novel
STAT5A	chr19	43750333	C	T	2	13	0.153846	9	24	0.375	2.4375	0.410256	0.261942	0.439047	Intergenic		Novel
AKT3	chr16	30712464	A	G	13	28	0.464286	14	22	0.636364	1.37063	0.729592	0.264061	0.442061	Intergenic		Novel
IGFBP2	chr2	108841725	T	G	41	53	0.773585	71	105	0.67619	0.8741	1.14403	0.265999	0.444406	Intergenic		Novel
MAP_kinase_13	chr23	10344260	A	G	40	47	0.851064	62	81	0.765432	0.899383	1.11187	0.266272	0.444683	Intergenic		Novel
P85_alpha	chr20	12172471	C	T	15	71	0.211268	50	177	0.282486	1.3371	0.747887	0.268207	0.447192	Intergenic		Novel
ALS	chr25	1820733	G	A	11	46	0.23913	20	123	0.162602	0.67997	1.47065	0.269076	0.448461	Intergenic		Novel
TNF_R	chr23	33222948	A	G	7	38	0.184211	26	90	0.288889	1.56825	0.637652	0.271613	0.451596	Intergenic		Novel
P85_alpha	chr20	12172544	G	A	44	77	0.571429	82	166	0.493976	0.864458	1.15679	0.272991	0.452794	Intergenic		Novel
E2_R_alpha	chr9	92322533	G	A	5	16	0.3125	7	13	0.538462	1.72308	0.580357	0.274181	0.45404	Intergenic		Novel
SLC5A1	chr17	73989507	C	T	30	46	0.652174	49	89	0.550562	0.844195	1.18456	0.27488	0.454309	Intergenic		Novel
MAP_kinase_10	chr6	105073213	G	A	14	42	0.333333	16	69	0.231884	0.695652	1.4375	0.275003	0.454309	Intergenic		Novel
SIRT4	chr17	65896700	G	A	3	32	0.09375	15	83	0.180723	1.92771	0.51875	0.276313	0.455745	Intergenic		Published dbSNPv130
INSR	chr7	14511864	G	T	15	52	0.288462	37	96	0.385417	1.33611	0.748441	0.281199	0.461229	Intergenic		Novel
AKT2	chr18	49269475	C	T	0	18	0	4	30	0.133333	#DIV/0!	0	0.282377	0.462795	Intergenic		Novel
HNF_1_alpha	chr17	66458758	C	T	9	34	0.264706	10	64	0.15625	0.590278	1.69412	0.282497	0.462808	Intergenic		Novel
SS-R2	chr19	60526130	C	T	42	42	1	65	68	0.955882	0.955882	1.04615	0.285405	0.466411	Intergenic		Novel
MAP_kinase_7	chr19	35131927	G	A	6	37	0.162162	12	44	0.272727	1.68182	0.594595	0.289069	0.470036	Intergenic		Novel
PEPCK	chr13	59372508	G	A	17	56	0.303571	36	90	0.4	1.31765	0.758929	0.289361	0.470142	Intergenic		Novel
GHR	chr20	34208304	C	T	14	72	0.194444	14	111	0.126126	0.648649	1.54167	0.293138	0.475529	Intergenic		Novel
MAPK1	chr17	75269996	A	G	4	43	0.0930233	15	84	0.178571	1.91964	0.52093	0.293727	0.476111	Intergenic		Novel
IGFBP5	chr2	108850703	T	C	37	44	0.840909	95	126	0.753968	0.896611	1.11531	0.295406	0.478189	Intergenic		Novel
SS-R2	chr19	60525721	T	C	33	33	1	54	57	0.947368	0.947368	1.05556	0.295506	0.478189	Intergenic		Novel
SOCS-3	chr19	55415477	A	C	22	32	0.6875	40	50	0.8	1.16364	0.859375	0.29633	0.47883	Intergenic		Novel
HexoKinase_4	chr11	74253757	C	T	8	11	0.727273	18	36	0.5	0.6875	1.45455	0.300036	0.483872	Intergenic		Novel
IGF1R	chr21	6871351	G	C	8	17	0.470588	10	15	0.666667	1.41667	0.705882	0.307522	0.494506	Intergenic		Novel
P85_alpha	chr20	12092008	A	G	21	65	0.323077	31	123	0.252033	0.780101	1.28189	0.308942	0.496106	Intergenic		Novel
STAT5A	chr19	43749863	T	C	10	13	0.769231	19	33	0.575758	0.748485	1.33603	0.314982	0.503215	Intergenic		Novel
IGF1R	chr21	6870793	G	A	23	44	0.522727	24	59	0.40678	0.778187	1.28504	0.317659	0.506564	Intergenic		Novel
MAP_kinase_8	chr15	76145314	T	C	31	33	0.939394	50	58	0.862069	0.917686	1.0897	0.317831	0.506643	Intergenic		Published dbSNPv130
HNF_1_alpha	chr17	66458609	C	T	8	23	0.347826	4	21	0.190476	0.547619	1.82609	0.318221	0.507068	Intergenic		Novel
IGFBP5	chr2	108855185	C	G	46	56	0.821429	71	96	0.739583	0.900362	1.11066	0.318847	0.50748	Intergenic		Novel
IGF1R	chr21	6872157	A	G	13	28	0.464286	16	47	0.340426	0.733224	1.36384	0.332371	0.525566	Intergenic		Published dbSNPv130
SIRT2	chr18	48206859	A	G	21	33	0.636364	37	50	0.74	1.16286	0.859951	0.337928	0.532114	Intergenic		Novel
MAP_kinase_10	chr6	105071752	C	T	7	48	0.145833	14	63	0.222222	1.52381	0.65625	0.33947	0.533905	Intergenic		Novel
TRH	chr22	57364757	T	C	21	43	0.488372	31	80	0.3875	0.793452	1.26032	0.339582	0.533905	Intergenic		Novel
IGFBP5	chr2	108849955	T	C	49	62	0.790323	61	86	0.709302	0.897485	1.11423	0.340831	0.535462	Intergenic		Novel
IFN_gamma	chr5	49359009	T	C	22	50	0.44	25	73	0.342466	0.778331	1.2848	0.345263	0.540371	Intergenic		Novel
IGFBP2	chr2	108841723	T	C	40	52	0.769231	71	102	0.696078	0.904902	1.10509	0.352031	0.549089	Intergenic		Novel
Prop1	chr7	39173611	T	C	9	35	0.257143	19	52	0.365385	1.42094	0.703759	0.352974	0.549941	Intergenic		Published dbSNPv130
MAP_kinase_7	chr19	35132044	T	C	2	17	0.117647	3	11	0.272727	2.31818	0.431373	0.353073	0.549941	Intergenic		Novel
SIRT4	chr17	65895597	G	A	3	16	0.1875	4	9	0.444444	2.37037	0.421875	0.354841	0.551812	Intergenic		Novel
TRH-R	chr14	53118007	C	T	32	39	0.820513	17	24	0.708333	0.863281	1.15837	0.356906	0.554358	Intergenic		Novel
HexoKinase_1	chr28	24994378	C	G	3	35	0.0857143	10	60	0.166667	1.94444	0.514286	0.360544	0.557744	Intergenic		Novel
DAC1	chr2	125442764	C	T	10	18	0.555556	11	28	0.392857	0.707143	1.41414	0.367156	0.565434	Intergenic		Novel
CSH1-Trans1	chr23	35525756	C	T	33	36	0.916667	55	65	0.846154	0.923077	1.08333	0.369945	0.568881	Intergenic		Novel
CSH1-Trans1	chr23	35525608	G	A	4	11	0.363636	2	12	0.166667	0.458333	2.18182	0.370709	0.569737	Intergenic		Novel
MAP_kinase_10	chr6	104932787	T	G	11	43	0.255814	18	97	0.185567	0.725398	1.37855	0.370777	0.569737	Intergenic		Novel
HIf1alpha_transcript1	chr10	76003844	C	T	34	70	0.485714	67	121	0.553719	1.14001	0.877186	0.371792	0.571003	Intergenic		Novel
SLC5A1	chr17	73941042	C	T	16	20	0.8	27	41	0.658537	0.823171	1.21481	0.371877	0.571003	Intergenic		Novel
SS-R2	chr19	60525929	C	T	38	69	0.550725	93	150	0.62	1.12579	0.888266	0.3743	0.573872	Intergenic		Novel
SS	chr1	81431040	C	A	11	28	0.392857	6	24	0.25	0.636364	1.57143	0.376383	0.57579	Intergenic		Novel
P85_alpha	chr20	12173141	G	A	16	60	0.266667	33	96	0.34375	1.28906	0.775758	0.376526	0.57579	Intergenic		Novel
PDK2	chr19	37739294	T	C	9	22	0.409091	9	34	0.264706	0.647059	1.54545	0.380028	0.57943	Intergenic		Novel
Coup_TFII	chr21	9564635	C	G	31	49	0.632653	55	100	0.55	0.869355	1.15028	0.380315	0.579597	Intergenic		Novel
SLC5A1	chr17	73989409	T	C	29	53	0.54717	56	90	0.622222	1.13716	0.87938	0.384828	0.585454	Intergenic		Novel
E2_R_alpha	chr9	92322866	C	T	23	55	0.418182	43	86	0.5	1.19565	0.836364	0.389044	0.590781	Intergenic		Novel
MAP_kinase_9	chr7	939361	A	T	11	22	0.5	10	28	0.357143	0.714286	1.4	0.391163	0.59291	Intergenic		Published dbSNPv130
Prop1	chr7	39173803	T	C	8	27	0.296296	11	26	0.423077	1.42788	0.700337	0.398285	0.601062	Intergenic		Published dbSNPv130
IGFBP5	chr2	108850064	T	A	17	59	0.288136	41	115	0.356522	1.23734	0.808185	0.399618	0.602316	Intergenic		Novel
Protein_S100-A10_P10	chr3	20284513	C	G	10	45	0.222222	23	75	0.306667	1.38	0.724638	0.399699	0.602316	Intergenic		Novel
SS-R2	chr19	60531507	T	C	13	35	0.371429	30	64	0.46875	1.26202	0.792381	0.40061	0.60281	Intergenic		Novel
IGF2	chr29	51278921	A	G	4	13	0.307692	3	19	0.157895	0.513158	1.94872	0.401187	0.603458	Intergenic		Published dbSNPv130
TRH	chr22	57364801	G	C	8	20	0.4	16	57	0.280702	0.701754	1.425	0.402068	0.604563	Intergenic		Novel
GHR	chr20	33895617	G	T	6	29	0.206897	11	36	0.305556	1.47685	0.677116	0.409034	0.611702	Intergenic		Novel
DAC2	chr9	38258716	A	C	4	42	0.0952381	13	80	0.1625	1.70625	0.586081	0.413274	0.615816	Intergenic		Novel
IGF2	chr29	51257624	G	A	4	16	0.25	3	23	0.130435	0.521739	1.91667	0.415076	0.618055	Intergenic		Novel
Pit1	chr1	35767354	C	T	10	35	0.285714	8	42	0.190476	0.666667	1.5	0.419619	0.622802	Intergenic		Novel
Pit1	chr1	35768867	A	G	3	20	0.15	5	17	0.294118	1.96078	0.51	0.428258	0.633424	Intergenic		Novel
Prop1	chr7	39173770	C	T	8	26	0.307692	15	36	0.416667	1.35417	0.738462	0.433519	0.638507	Intergenic		Published dbSNPv130
Coup_TFII	chr21	9567107	C	T	19	37	0.513514	59	98	0.602041	1.1724	0.852955	0.435159	0.639515	Intergenic		Novel
AKT2	chr18	49270161	A	C	5	15	0.333333	4	23	0.173913	0.521739	1.91667	0.436471	0.640948	Intergenic		Novel
E2_R_alpha	chr9	92182421	C	T	11	30	0.366667	11	43	0.255814	0.697674	1.43333	0.437229	0.641199	Intergenic		Novel
SIRT6	chr7	18453891	A	T	11	65	0.169231	24	106	0.226415	1.33791	0.747436	0.437287	0.641199	Intergenic		Novel
GnRH_receptor	chr6	86125850	T	C	17	40	0.425	38	75	0.506667	1.19216	0.838816	0.438234	0.641677	Intergenic		Novel
GHR	chr20	33895802	T	C	5	50	0.1	13	83	0.156627	1.56627	0.638462	0.438752	0.642209	Intergenic		Novel
IGF1R	chr21	6869309	T	G	11	25	0.44	15	44	0.340909	0.774793	1.29067	0.447858	0.652995	Intergenic		Novel
SS-R1	chr21	49262161	A	G	32	37	0.864865	42	45	0.933333	1.07917	0.926641	0.457558	0.66293	Intergenic		Novel
P85_beta	chr7	5006456	G	C	27	28	0.964286	33	33	1	1.03704	0.964286	0.459016	0.66388	Intergenic		Novel
Glut_3	chr5	108865256	C	T	7	30	0.233333	5	13	0.384615	1.64835	0.606667	0.460404	0.665654	Intergenic		Novel
P85_gamma	chr3	106964311	C	T	6	38	0.157895	15	68	0.220588	1.39706	0.715789	0.463057	0.668208	Intergenic		Novel
PEPCK	chr13	59381521	A	C	13	53	0.245283	33	108	0.305556	1.24573	0.802744	0.463302	0.668208	Intergenic		Novel
IGFBP2	chr2	108839707	A	G	3	3	1	3	5	0.6	0.6	1.66667	0.464286	0.669394	Intergenic		Novel
CSH1-Trans1	chr23	35526379	C	T	12	31	0.387097	15	51	0.294118	0.759804	1.31613	0.46921	0.674143	Intergenic		Novel
SOCS_1	chr16	41204440	A	C	6	11	0.545455	10	27	0.37037	0.679012	1.47273	0.471214	0.675146	Intergenic		Novel
MAP_kinase_6	chr19	63035944	G	A	5	13	0.384615	6	23	0.26087	0.678261	1.47436	0.474843	0.677954	Intergenic		Novel
PEPCK	chr13	59379705	T	C	4	7	0.571429	3	3	1	1.75	0.571429	0.475	0.677954	Intergenic		Novel
AKT2	chr18	49270154	A	C	6	16	0.375	5	21	0.238095	0.634921	1.575	0.475253	0.677954	Intergenic		Novel
MAPK1	chr17	75271037	C	T	5	42	0.119048	22	130	0.169231	1.42154	0.703463	0.479718	0.682209	Intergenic		Novel
SOCS-3	chr19	55418960	T	G	9	13	0.692308	10	18	0.555556	0.802469	1.24615	0.484035	0.687148	Intergenic		Novel
GHR	chr20	33894555	A	G	4	21	0.190476	7	21	0.333333	1.75	0.571429	0.484078	0.687148	Intergenic		Novel
GHR	chr20	33895499	T	C	3	26	0.115385	7	32	0.21875	1.89583	0.527473	0.486502	0.689878	Intergenic		Novel
IGFBP5	chr2	108855645	T	A	27	34	0.794118	57	79	0.721519	0.908579	1.10062	0.487496	0.691051	Intergenic		Novel
P85_alpha	chr20	12173454	G	A	13	19	0.684211	24	30	0.8	1.16923	0.855263	0.497547	0.701212	Intergenic		Novel
SS-R2	chr19	60531567	G	A	4	6	0.666667	3	3	1	1.5	0.666667	0.5	0.70305	Intergenic		Novel
GnRH_receptor	chr6	86124479	T	C	4	13	0.307692	11	25	0.44	1.43	0.699301	0.501487	0.704094	Intergenic		Novel
IGFBP5	chr2	108850153	C	T	34	42	0.809524	62	83	0.746988	0.92275	1.08372	0.506001	0.709018	Intergenic		Novel
SIRT1	chr5	118126938	C	A	10	17	0.588235	18	25	0.72	1.224	0.816993	0.507617	0.710801	Intergenic		Novel
E2_R_beta	chr10	78644246	C	T	16	18	0.888889	47	58	0.810345	0.911638	1.09693	0.507845	0.71088	Intergenic		Novel
SS-R2	chr19	60526263	T	C	32	32	1	44	46	0.956522	0.956522	1.04545	0.509824	0.713167	Intergenic		Novel
E2_R_alpha	chr9	92322453	T	C	9	21	0.428571	10	17	0.588235	1.37255	0.728571	0.514813	0.71893	Intergenic		Novel
P85_alpha	chr20	12172844	G	A	17	72	0.236111	40	142	0.28169	1.19304	0.838194	0.516293	0.720268	Intergenic		Novel
SS-R1	chr21	49260365	A	G	25	25	1	38	40	0.95	0.95	1.05263	0.519231	0.723633	Intergenic		Published dbSNPv130
HNF4_gamma	chr14	35500542	G	T	2	3	0.666667	2	6	0.333333	0.5	2	0.52381	0.727318	Intergenic		Novel
Insulin	chr29	51245527	G	C	2	4	0.5	4	5	0.8	1.6	0.625	0.52381	0.727318	Intergenic		Novel
HexoKinase_3	chr7	37652296	G	A	8	53	0.150943	23	115	0.2	1.325	0.754717	0.525015	0.728502	Intergenic		Novel
GnRH_receptor	chr6	86124706	T	C	4	15	0.266667	0	4	0	0	#DIV/0!	0.530444	0.734556	Intergenic		Novel
GnRH_receptor	chr6	86126009	A	G	8	23	0.347826	9	19	0.473684	1.36184	0.7343	0.531096	0.734967	Intergenic		Novel
CSH1-Trans1	chr23	35541163	T	G	8	16	0.5	11	29	0.37931	0.758621	1.31818	0.533644	0.737384	Intergenic		Novel
Insulin	chr29	51250547	G	C	6	33	0.181818	7	55	0.127273	0.7	1.42857	0.54261	0.744918	Intergenic		Published dbSNPv130
SS-R2	chr19	60528533	A	G	42	42	1	89	92	0.967391	0.967391	1.03371	0.551596	0.754	Intergenic		Novel
SS-R2	chr19	60528552	C	G	45	45	1	88	90	0.977778	0.977778	1.02273	0.552239	0.75461	Intergenic		Novel
MAP_kinase_9	chr7	939500	A	G	7	53	0.132075	6	72	0.0833333	0.630952	1.58491	0.554824	0.75691	Intergenic		Novel
P85_gamma	chr3	106965923	G	T	14	51	0.27451	26	116	0.224138	0.816502	1.22474	0.555559	0.757414	Intergenic		Novel
PDK2	chr19	37737948	T	C	50	50	1	123	126	0.97619	0.97619	1.02439	0.559169	0.761226	Intergenic		Novel
GHR	chr20	33895616	G	T	6	27	0.222222	10	32	0.3125	1.40625	0.711111	0.560128	0.762135	Intergenic		Novel
Prop1	chr7	39173788	A	C	8	25	0.32	11	25	0.44	1.375	0.727273	0.560744	0.762723	Intergenic		Published dbSNPv130
E2_R_beta	chr10	78592511	G	A	7	47	0.148936	7	71	0.0985915	0.661972	1.51064	0.562094	0.764057	Intergenic		Novel
MAP_kinase_14	chr23	10255428	T	G	5	33	0.151515	10	44	0.227273	1.5	0.666667	0.562822	0.764543	Intergenic		Novel
SLC5A1	chr17	73939450	T	C	6	57	0.105263	8	106	0.0754717	0.716981	1.39474	0.56377	0.764575	Intergenic		Novel
Prop1	chr7	39173792	T	G	8	25	0.32	11	26	0.423077	1.32212	0.756364	0.565304	0.766153	Intergenic		Published dbSNPv130
TRH	chr22	57364672	T	C	14	42	0.333333	37	93	0.397849	1.19355	0.837838	0.566334	0.766854	Intergenic		Novel
SIRT5	chr23	43635405	G	C	16	37	0.432432	53	105	0.504762	1.16726	0.856706	0.566505	0.766854	Intergenic		Novel
SIRT4	chr17	65913181	T	G	4	53	0.0754717	10	87	0.114943	1.52299	0.656604	0.567809	0.767796	Intergenic		Novel
Glut_3	chr5	108850343	A	G	27	45	0.6	45	83	0.542169	0.903614	1.10667	0.578761	0.778016	Intergenic		Novel
Coup_TFII	chr21	9566939	G	A	26	41	0.634146	60	103	0.582524	0.918596	1.08862	0.57989	0.778288	Intergenic		Novel
SS-R1	chr21	49257302	A	T	8	29	0.275862	9	42	0.214286	0.776786	1.28736	0.581971	0.779796	Intergenic		Novel
SS-R1	chr21	49259825	G	A	3	5	0.6	10	13	0.769231	1.28205	0.78	0.58275	0.780334	Intergenic		Published dbSNPv130
Prop1	chr7	39173913	C	T	4	13	0.307692	2	4	0.5	1.625	0.615385	0.584034	0.7818	Intergenic		Published dbSNPv130
SLC5A1	chr17	73989954	T	C	6	11	0.545455	4	5	0.8	1.46667	0.681818	0.587912	0.78572	Intergenic		Novel
SIRT5	chr23	43635244	G	C	11	23	0.478261	13	33	0.393939	0.823691	1.21405	0.590284	0.78838	Intergenic		Novel
Prop1	chr7	39174726	T	C	15	28	0.535714	19	30	0.633333	1.18222	0.845865	0.594534	0.791835	Intergenic		Published dbSNPv130
GnRH_receptor	chr6	86104461	G	C	41	43	0.953488	48	49	0.979592	1.02738	0.973353	0.597324	0.794859	Intergenic		Novel
SLC5A1	chr17	73991177	A	G	31	51	0.607843	50	90	0.555556	0.913978	1.09412	0.597442	0.794859	Intergenic		Novel
SLC5A1	chr17	73991171	C	T	31	51	0.607843	51	91	0.56044	0.922013	1.08458	0.60058	0.797238	Intergenic		Novel
DAC2	chr9	38297633	A	C	9	39	0.230769	9	49	0.183673	0.795918	1.25641	0.605663	0.802697	Intergenic		Novel
SLC5A1	chr17	73991235	T	C	29	50	0.58	79	126	0.626984	1.08101	0.925063	0.608439	0.803935	Intergenic		Novel
SS	chr19	60526413	C	T	9	23	0.391304	19	58	0.327586	0.837165	1.19451	0.612123	0.80728	Intergenic		Novel
IGF1	chr5	71198791	T	G	4	17	0.235294	1	11	0.0909091	0.386364	2.58824	0.619455	0.813674	Intergenic		Novel
GnRH_receptor	chr6	86103517	T	C	3	11	0.272727	2	14	0.142857	0.52381	1.90909	0.623188	0.817713	Intergenic		Novel
HNF_1_alpha	chr17	66457405	C	T	7	38	0.184211	15	65	0.230769	1.25275	0.798246	0.627608	0.821509	Intergenic		Novel
MAP_kinase_9	chr7	872584	C	G	4	10	0.4	2	10	0.2	0.5	2	0.628483	0.821578	Intergenic		Novel
MAP_kinase_7	chr19	35131394	A	G	8	52	0.153846	12	62	0.193548	1.25806	0.794872	0.628603	0.821578	Intergenic		Novel
HNF4_gamma	chr14	35637977	G	A	9	25	0.36	22	52	0.423077	1.17521	0.850909	0.629384	0.822276	Intergenic		Novel
MAP_kinase_6	chr19	63145943	A	T	9	38	0.236842	17	88	0.193182	0.815657	1.22601	0.633918	0.826372	Intergenic		Novel
SLC5A1	chr17	73989960	G	A	7	12	0.583333	6	8	0.75	1.28571	0.777778	0.642415	0.832984	Intergenic		Novel
PDK2	chr19	37740258	G	A	3	7	0.428571	3	10	0.3	0.7	1.42857	0.643665	0.834082	Intergenic		Novel
GH	chr19	49657293	G	A	18	20	0.9	14	17	0.823529	0.915033	1.09286	0.64432	0.834668	Intergenic		Published dbSNPv130
TRH	chr22	57365493	C	T	2	14	0.142857	4	15	0.266667	1.86667	0.535714	0.651341	0.841655	Intergenic		Novel
Glut_3	chr5	108850362	A	C	16	27	0.592593	40	77	0.519481	0.876623	1.14074	0.654286	0.843089	Intergenic		Novel
CSH1-Trans1	chr23	35541043	T	G	33	42	0.785714	58	78	0.74359	0.946387	1.05665	0.660896	0.84896	Intergenic		Novel
HIf1alpha_transcript1	chr10	75955238	C	T	5	14	0.357143	4	8	0.5	1.4	0.714286	0.66192	0.849484	Intergenic		Novel
SIRT4	chr17	65896100	G	A	2	13	0.153846	5	18	0.277778	1.80556	0.553846	0.667186	0.854386	Intergenic		Novel
IGFBP2	chr2	108841061	C	A	13	15	0.866667	15	20	0.75	0.865385	1.15556	0.672174	0.859108	Intergenic		Novel
IRS2	chr12	82740526	G	A	3	20	0.15	3	30	0.1	0.666667	1.5	0.672327	0.859108	Intergenic		Novel
IGF2	chr29	51257414	T	C	4	9	0.444444	7	22	0.318182	0.715909	1.39683	0.682769	0.869582	Intergenic		Novel
Glut_3	chr5	108865253	C	T	5	14	0.357143	3	12	0.25	0.7	1.42857	0.682838	0.869582	Intergenic		Novel
Prop1	chr7	39174469	A	C	7	12	0.583333	9	13	0.692308	1.18681	0.842593	0.688168	0.87368	Intergenic		Published dbSNPv130
Pit1	chr1	35750994	G	A	4	28	0.142857	4	17	0.235294	1.64706	0.607143	0.689959	0.875308	Intergenic		Novel
SLC2A1_Glut1_Tran1	chr3	110250166	A	G	4	11	0.363636	6	23	0.26087	0.717391	1.39394	0.691516	0.87565	Intergenic		Novel
ALS	chr25	1821044	G	A	4	14	0.285714	5	13	0.384615	1.34615	0.742857	0.694584	0.878051	Intergenic		Novel
SIRT5	chr23	43635578	G	C	16	42	0.380952	33	77	0.428571	1.125	0.888889	0.698131	0.880382	Intergenic		Novel
HexoKinase_4	chr11	74275973	A	G	13	45	0.288889	32	96	0.333333	1.15385	0.866667	0.699478	0.880934	Intergenic		Novel
PEPCK	chr13	59380392	A	G	27	43	0.627907	44	75	0.586667	0.934321	1.0703	0.699724	0.880934	Intergenic		Novel
CSH1-Trans1	chr23	35524856	G	A	5	17	0.294118	4	20	0.2	0.68	1.47059	0.703389	0.883197	Intergenic		Novel
E2_R_alpha	chr9	92322557	T	C	4	17	0.235294	6	17	0.352941	1.5	0.666667	0.707985	0.88659	Intergenic		Novel
GnRH_receptor	chr6	86124681	T	C	7	17	0.411765	6	12	0.5	1.21429	0.823529	0.716292	0.892398	Intergenic		Novel
SS-R2	chr19	60525862	G	A	16	61	0.262295	32	135	0.237037	0.903704	1.10656	0.722033	0.897599	Intergenic		Novel
IRS1	chr2	119578021	C	T	5	25	0.2	4	27	0.148148	0.740741	1.35	0.722421	0.897599	Intergenic		Novel
MAP_kinase_4	chr24	51909687	T	C	23	56	0.410714	34	76	0.447368	1.08924	0.918067	0.72416	0.89895	Intergenic		Novel
TRH-R	chr14	53165762	C	T	5	16	0.3125	7	32	0.21875	0.7	1.42857	0.725223	0.899999	Intergenic		Novel
Coup_TFII	chr21	9565132	C	T	23	45	0.511111	74	135	0.548148	1.07246	0.932432	0.730938	0.904648	Intergenic		Novel
SOCS_1	chr16	41204098	A	C	4	22	0.181818	7	27	0.259259	1.42593	0.701299	0.732456	0.905985	Intergenic		Novel
GnRH_receptor	chr6	86105721	A	G	5	32	0.15625	6	52	0.115385	0.738462	1.35417	0.74099	0.912789	Intergenic		Novel
IGFBP2	chr2	108839909	G	A	28	33	0.848485	23	29	0.793103	0.934729	1.06983	0.741222	0.912789	Intergenic		Novel
PEPCK	chr13	59371515	A	G	13	18	0.722222	15	23	0.652174	0.90301	1.10741	0.74171	0.912789	Intergenic		Novel
PtdIns-3-kinase_P110	chr1	90228795	C	T	9	21	0.428571	6	18	0.333333	0.777778	1.28571	0.742416	0.913387	Intergenic		Novel
HNF4_gamma	chr14	35499022	A	G	5	42	0.119048	5	54	0.0925926	0.777778	1.28571	0.743719	0.914716	Intergenic		Novel
PEPCK	chr13	59370549	C	G	4	34	0.117647	6	40	0.15	1.275	0.784314	0.745138	0.915399	Intergenic		Novel
P85_alpha	chr20	12090879	A	T	8	15	0.533333	15	25	0.6	1.125	0.888889	0.748578	0.916603	Intergenic		Novel
TRH	chr22	57370146	G	A	3	31	0.0967742	9	69	0.130435	1.34783	0.741935	0.749536	0.917166	Intergenic		Novel
GnRH_receptor	chr6	86124516	A	G	4	17	0.235294	12	38	0.315789	1.34211	0.745098	0.749703	0.917166	Intergenic		Novel
Pit1	chr1	35750808	C	T	5	28	0.178571	8	34	0.235294	1.31765	0.758929	0.756061	0.921672	Intergenic		Novel
Insulin	chr29	51250879	A	G	9	19	0.473684	10	25	0.4	0.844444	1.18421	0.760866	0.92562	Intergenic		Published dbSNPv130
TNF_R	chr23	33210363	C	T	9	20	0.45	10	27	0.37037	0.823045	1.215	0.764472	0.928095	Intergenic		Novel
IGF2	chr29	51279246	A	C	7	24	0.291667	8	32	0.25	0.857143	1.16667	0.767723	0.930949	Intergenic		Novel
IRS2	chr12	82745175	T	C	9	32	0.28125	8	35	0.228571	0.812698	1.23047	0.779712	0.940473	Intergenic		Novel
SLC5A1	chr17	73991087	T	C	12	19	0.631579	25	44	0.568182	0.899621	1.11158	0.78214	0.941217	Intergenic		Novel
SIRT5	chr23	43636521	G	T	13	22	0.590909	17	33	0.515152	0.871795	1.14706	0.782661	0.941217	Intergenic		Novel
PEPCK	chr13	59380951	G	A	7	33	0.212121	10	39	0.25641	1.20879	0.827273	0.783012	0.941217	Intergenic		Novel
IGF1	chr5	71125947	C	A	4	36	0.111111	13	98	0.132653	1.19388	0.837607	0.78302	0.941217	Intergenic		Novel
GHR	chr20	33894502	C	T	6	42	0.142857	10	60	0.166667	1.16667	0.857143	0.78973	0.946899	Intergenic		Novel
PEPCK	chr13	59380864	T	G	6	41	0.146341	12	68	0.176471	1.20588	0.829268	0.793374	0.949797	Intergenic		Novel
P85_alpha	chr20	12173930	C	T	9	41	0.219512	11	43	0.255814	1.16537	0.858093	0.799784	0.954432	Intergenic		Novel
Glut_3	chr5	108850392	T	A	10	23	0.434783	21	53	0.396226	0.911321	1.09731	0.802818	0.956672	Intergenic		Novel
Pit1	chr1	35748848	T	G	8	37	0.216216	14	57	0.245614	1.13596	0.880309	0.80721	0.960246	Intergenic		Novel
DAC2	chr9	38296783	T	G	12	54	0.222222	11	44	0.25	1.125	0.888889	0.812924	0.964373	Intergenic		Novel
Glucokinase	chr4	79926651	G	T	11	29	0.37931	21	62	0.33871	0.892962	1.11987	0.814483	0.964732	Intergenic		Novel
HexoKinase_3	chr7	37653877	C	T	9	31	0.290323	26	103	0.252427	0.869471	1.15012	0.815879	0.965058	Intergenic		Novel
AKT3	chr16	30714155	G	A	12	27	0.444444	26	54	0.481481	1.08333	0.923077	0.815973	0.965058	Intergenic		Novel
GnRH_receptor	chr6	86125511	C	A	11	30	0.366667	19	48	0.395833	1.07955	0.926316	0.816157	0.965058	Intergenic		Novel
MAP_kinase_10	chr6	104933517	G	A	14	40	0.35	14	37	0.378378	1.08108	0.925	0.816946	0.965344	Intergenic		Novel
CSH1-Trans1	chr23	35526555	A	C	12	35	0.342857	17	54	0.314815	0.91821	1.08908	0.819767	0.967112	Intergenic		Novel
Glut_3	chr5	108865400	T	C	9	34	0.264706	26	87	0.298851	1.12899	0.885747	0.824883	0.971685	Intergenic		Novel
P85_beta	chr7	4992513	T	C	12	41	0.292683	18	70	0.257143	0.878571	1.13821	0.825051	0.971685	Intergenic		Novel
P85_alpha	chr20	12091822	A	G	15	41	0.365854	17	50	0.34	0.929333	1.07604	0.828281	0.974102	Intergenic		Novel
Pit1	chr1	35748912	T	C	12	45	0.266667	20	67	0.298507	1.1194	0.893333	0.831831	0.976688	Intergenic		Novel
IGF2	chr29	51278289	G	C	11	44	0.25	24	108	0.222222	0.888889	1.125	0.831995	0.976688	Intergenic		Novel
PEPCK	chr13	59379448	T	C	26	40	0.65	48	70	0.685714	1.05495	0.947917	0.832971	0.976688	Intergenic		Novel
IGF2	chr29	51277340	C	T	12	51	0.235294	21	83	0.253012	1.0753	0.929972	0.840006	0.982263	Intergenic		Novel
Protein_S100-A10_P10	chr3	20284122	G	A	16	41	0.390244	33	92	0.358696	0.919158	1.08795	0.845887	0.987506	Intergenic		Novel
ALS	chr25	1820685	C	T	38	59	0.644068	76	115	0.66087	1.02609	0.974576	0.866982	1	Intergenic		Novel
SS-R2	chr19	60530512	T	A	34	60	0.566667	65	112	0.580357	1.02416	0.97641	0.872812	1	Intergenic		Novel
ALS	chr25	1820697	G	A	42	64	0.65625	79	123	0.642276	0.978707	1.02176	0.873351	1	Intergenic		Novel
TNF_R	chr23	33209058	T	G	7	7	1	7	7	1	1	1	1	1	Intergenic		Novel
P85_gamma	chr3	106966298	A	G	6	7	0.857143	2	2	1	1.16667	0.857143	1	1	Intergenic		Novel
GH	chr19	49657200	G	A	6	8	0.75	2	2	1	1.33333	0.75	1	1	Intergenic		Published dbSNPv130
Pit1	chr1	35748639	C	G	5	6	0.833333	1	1	1	1.2	0.833333	1	1	Intergenic		Novel
HNF4_gamma	chr14	35637654	C	T	9	10	0.9	3	3	1	1.11111	0.9	1	1	Intergenic		Published dbSNPv130
HNF-4alpha	chr17	66457222	C	G	4	19	0.210526	3	19	0.157895	0.75	1.33333	1	1	Intergenic		Published dbSNPv130
GH	chr19	49657225	G	A	10	11	0.909091	6	7	0.857143	0.942857	1.06061	1	1	Intergenic		Published dbSNPv130
GH	chr19	49657371	C	G	7	7	1	13	13	1	1	1	1	1	Intergenic		Published dbSNPv130
Glucokinase	chr4	79926768	G	A	11	33	0.333333	19	55	0.345455	1.03636	0.964912	1	1	Intergenic		Published dbSNPv130
MAP_kinase_9	chr7	939392	T	C	14	34	0.411765	15	34	0.441176	1.07143	0.933333	1	1	Intergenic		Published dbSNPv130
MAP_kinase_9	chr7	940701	T	C	47	47	1	95	95	1	1	1	1	1	Intergenic		Published dbSNPv130
Prop1	chr7	39173390	T	C	14	19	0.736842	27	37	0.72973	0.990347	1.00975	1	1	Intergenic		Published dbSNPv130
Prop1	chr7	39174472	T	C	7	11	0.636364	9	13	0.692308	1.08791	0.919192	1	1	Intergenic		Published dbSNPv130
Prop1	chr7	39174784	G	T	17	23	0.73913	10	14	0.714286	0.966387	1.03478	1	1	Intergenic		Published dbSNPv130
Pit1	chr1	35748050	A	G	3	15	0.2	7	42	0.166667	0.833333	1.2	1	1	Intergenic		Novel
Pit1	chr1	35749288	C	T	5	51	0.0980392	6	54	0.111111	1.13333	0.882353	1	1	Intergenic		Novel
Pit1	chr1	35749843	A	G	7	30	0.233333	6	23	0.26087	1.11801	0.894444	1	1	Intergenic		Novel
E2_R_beta	chr10	78593007	G	A	4	37	0.108108	9	86	0.104651	0.968023	1.03303	1	1	Intergenic		Novel
E2_R_beta	chr10	78643903	C	T	3	3	1	6	7	0.857143	0.857143	1.16667	1	1	Intergenic		Novel
HexoKinase_4	chr11	74275602	C	T	22	22	1	74	74	1	1	1	1	1	Intergenic		Novel
HexoKinase_4	chr11	74275993	A	G	45	45	1	80	80	1	1	1	1	1	Intergenic		Novel
Phosphatase_2A	chr11	103287903	T	G	13	13	1	4	4	1	1	1	1	1	Intergenic		Novel
IRS2	chr12	82746569	G	T	3	22	0.136364	3	29	0.103448	0.758621	1.31818	1	1	Intergenic		Novel
PEPCK	chr13	59373011	A	G	4	23	0.173913	3	17	0.176471	1.01471	0.985507	1	1	Intergenic		Novel
MAP_kinase_15	chr14	851075	T	A	5	11	0.454545	10	21	0.47619	1.04762	0.954545	1	1	Intergenic		Novel
MAP_kinase_15	chr14	851401	C	T	46	46	1	134	134	1	1	1	1	1	Intergenic		Novel
MAP_kinase_15	chr14	851468	C	T	40	40	1	86	86	1	1	1	1	1	Intergenic		Novel
HNF4_gamma	chr14	35499351	A	C	5	53	0.0943396	8	92	0.0869565	0.921739	1.08491	1	1	Intergenic		Novel
HNF4_gamma	chr14	35635896	C	T	3	9	0.333333	2	4	0.5	1.5	0.666667	1	1	Intergenic		Novel
HNF4_gamma	chr14	35636158	A	G	3	5	0.6	3	5	0.6	1	1	1	1	Intergenic		Novel
TRH-R	chr14	53118081	A	G	12	18	0.666667	6	9	0.666667	1	1	1	1	Intergenic		Novel
TRH-R	chr14	53118206	T	C	4	7	0.571429	13	20	0.65	1.1375	0.879121	1	1	Intergenic		Novel
TRH-R	chr14	53119829	T	C	17	21	0.809524	16	20	0.8	0.988235	1.0119	1	1	Intergenic		Novel
MAP_kinase_8	chr15	76165429	C	T	3	5	0.6	2	4	0.5	0.833333	1.2	1	1	Intergenic		Novel
MAP_kinase_8	chr15	76165542	A	G	3	3	1	3	4	0.75	0.75	1.33333	1	1	Intergenic		Novel
AKT3	chr16	30712600	C	T	3	7	0.428571	6	13	0.461538	1.07692	0.928571	1	1	Intergenic		Novel
AKT3	chr16	30714122	A	T	9	21	0.428571	21	49	0.428571	1	1	1	1	Intergenic		Novel
SOCS_1	chr16	41204749	A	G	8	8	1	8	8	1	1	1	1	1	Intergenic		Novel
SIRT2	chr18	48206695	G	C	29	53	0.54717	26	49	0.530612	0.96974	1.0312	1	1	Intergenic		Novel
AKT2	chr18	49269367	T	C	2	11	0.181818	4	31	0.129032	0.709677	1.40909	1	1	Intergenic		Novel
PDK2	chr19	37737575	T	C	3	3	1	9	10	0.9	0.9	1.11111	1	1	Intergenic		Novel
PDK2	chr19	37737675	G	T	4	7	0.571429	6	10	0.6	1.05	0.952381	1	1	Intergenic		Novel
PDK2	chr19	37738036	A	G	57	57	1	113	114	0.991228	0.991228	1.00885	1	1	Intergenic		Novel
IGFBP4	chr19	41934313	A	T	8	17	0.470588	8	17	0.470588	1	1	1	1	Intergenic		Novel
SOCS-3	chr19	55415352	T	G	16	22	0.727273	24	33	0.727273	1	1	1	1	Intergenic		Novel
SOCS-3	chr19	55415449	C	T	6	23	0.26087	12	47	0.255319	0.978723	1.02174	1	1	Intergenic		Novel
SOCS-3	chr19	55420096	G	A	9	63	0.142857	17	114	0.149123	1.04386	0.957983	1	1	Intergenic		Novel
SS-R2	chr19	60525522	A	C	9	9	1	3	3	1	1	1	1	1	Intergenic		Novel
SS-R2	chr19	60526051	G	A	63	63	1	95	95	1	1	1	1	1	Intergenic		Novel
SS-R2	chr19	60526231	G	C	30	30	1	52	53	0.981132	0.981132	1.01923	1	1	Intergenic		Novel
SS-R2	chr19	60526842	C	T	5	27	0.185185	5	33	0.151515	0.818182	1.22222	1	1	Intergenic		Novel
SS-R2	chr19	60528897	A	G	28	32	0.875	46	52	0.884615	1.01099	0.98913	1	1	Intergenic		Novel
SS-R2	chr19	60529799	C	T	4	20	0.2	3	17	0.176471	0.882353	1.13333	1	1	Intergenic		Novel
MAP_kinase_6	chr19	63036931	G	T	12	40	0.3	17	54	0.314815	1.04938	0.952941	1	1	Intergenic		Novel
MAP_kinase_6	chr19	63037078	A	G	2	11	0.181818	2	11	0.181818	1	1	1	1	Intergenic		Novel
MAP_kinase_6	chr19	63145515	C	A	2	19	0.105263	3	26	0.115385	1.09615	0.912281	1	1	Intergenic		Novel
MAP_kinase_6	chr19	63145882	A	T	13	13	1	38	38	1	1	1	1	1	Intergenic		Novel
MAP_kinase_6	chr19	63146172	A	C	50	50	1	109	109	1	1	1	1	1	Intergenic		Novel
IGFBP5	chr2	108856452	A	G	32	32	1	58	59	0.983051	0.983051	1.01724	1	1	Intergenic		Novel
IGFBP5	chr2	108857557	T	C	11	14	0.785714	35	44	0.795455	1.0124	0.987755	1	1	Intergenic		Novel
P85_alpha	chr20	12090704	A	G	36	36	1	91	92	0.98913	0.98913	1.01099	1	1	Intergenic		Novel
P85_alpha	chr20	12174135	G	A	38	40	0.95	38	39	0.974359	1.02564	0.975	1	1	Intergenic		Novel
GHR	chr20	33895550	A	G	4	14	0.285714	5	21	0.238095	0.833333	1.2	1	1	Intergenic		Novel
IGF1R	chr21	6871674	C	G	18	18	1	15	15	1	1	1	1	1	Intergenic		Novel
Coup_TFII	chr21	9507345	T	A	3	3	1	8	8	1	1	1	1	1	Intergenic		Novel
Coup_TFII	chr21	9567230	G	A	7	10	0.7	8	13	0.615385	0.879121	1.1375	1	1	Intergenic		Novel
TRH	chr22	57363866	G	C	6	32	0.1875	11	63	0.174603	0.931217	1.07386	1	1	Intergenic		Novel
TRH	chr22	57364875	A	G	5	11	0.454545	14	28	0.5	1.1	0.909091	1	1	Intergenic		Novel
TRH	chr22	57365477	C	T	4	9	0.444444	3	7	0.428571	0.964286	1.03704	1	1	Intergenic		Novel
TNF_R	chr23	33223422	T	C	2	14	0.142857	3	16	0.1875	1.3125	0.761905	1	1	Intergenic		Novel
TNF_R	chr23	33223622	T	C	7	34	0.205882	9	42	0.214286	1.04082	0.960784	1	1	Intergenic		Novel
CSH1-Trans1	chr23	35525700	A	T	13	26	0.5	18	34	0.529412	1.05882	0.944444	1	1	Intergenic		Novel
CSH1-Trans1	chr23	35526860	A	G	7	44	0.159091	18	103	0.174757	1.09847	0.910354	1	1	Intergenic		Novel
CSH1-Trans1	chr23	35539943	T	C	21	45	0.466667	23	51	0.45098	0.966387	1.03478	1	1	Intergenic		Novel
IGF2	chr29	51257531	C	T	6	15	0.4	15	36	0.416667	1.04167	0.96	1	1	Intergenic		Novel
Protein_S100-A10_P10	chr3	20283829	A	T	12	27	0.444444	19	43	0.44186	0.994186	1.00585	1	1	Intergenic		Novel
Protein_S100-A10_P10	chr3	20284966	C	T	16	32	0.5	8	17	0.470588	0.941176	1.0625	1	1	Intergenic		Novel
IGFBP6	chr5	29842181	T	C	5	57	0.0877193	7	71	0.0985915	1.12394	0.889724	1	1	Intergenic		Novel
IFN_gamma	chr5	49350914	T	C	25	25	1	46	47	0.978723	0.978723	1.02174	1	1	Intergenic		Novel
IFN_gamma	chr5	49358890	A	T	7	28	0.25	10	41	0.243902	0.97561	1.025	1	1	Intergenic		Novel
IGF1	chr5	71125390	A	T	29	29	1	68	69	0.985507	0.985507	1.01471	1	1	Intergenic		Novel
SIRT1	chr5	118121591	T	C	23	44	0.522727	45	87	0.517241	0.989505	1.01061	1	1	Intergenic		Novel
GnRH_receptor	chr6	86103129	C	A	2	14	0.142857	3	28	0.107143	0.75	1.33333	1	1	Intergenic		Novel
GnRH_receptor	chr6	86104816	A	G	22	25	0.88	25	29	0.862069	0.979624	1.0208	1	1	Intergenic		Novel
GnRH_receptor	chr6	86105769	C	T	5	29	0.172414	10	65	0.153846	0.892308	1.12069	1	1	Intergenic		Novel
GnRH_receptor	chr6	86105775	T	C	11	29	0.37931	22	62	0.354839	0.935484	1.06897	1	1	Intergenic		Novel
GnRH_receptor	chr6	86105869	G	A	4	15	0.266667	16	66	0.242424	0.909091	1.1	1	1	Intergenic		Novel
GnRH_receptor	chr6	86124632	G	A	5	18	0.277778	7	28	0.25	0.9	1.11111	1	1	Intergenic		Novel
GnRH_receptor	chr6	86125703	T	C	4	8	0.5	10	19	0.526316	1.05263	0.95	1	1	Intergenic		Novel
MAP_kinase_10	chr6	104934432	T	C	4	4	1	3	3	1	1	1	1	1	Intergenic		Novel
MAP_kinase_10	chr6	104934856	C	T	27	69	0.391304	42	109	0.385321	0.984709	1.01553	1	1	Intergenic		Novel
MAP_kinase_10	chr6	105073454	G	A	3	15	0.2	3	13	0.230769	1.15385	0.866667	1	1	Intergenic		Novel
MAP_kinase_10	chr6	105073472	A	G	7	7	1	6	6	1	1	1	1	1	Intergenic		Novel
P85_beta	chr7	4992289	A	G	52	53	0.981132	89	92	0.967391	0.985995	1.0142	1	1	Intergenic		Novel
P85_beta	chr7	5006424	G	T	23	23	1	31	31	1	1	1	1	1	Intergenic		Novel
E2_R_alpha	chr9	92323831	A	G	15	38	0.394737	25	62	0.403226	1.02151	0.978947	1	1	Intergenic		Novel
E2_R_alpha	chr9	92323950	A	C	7	20	0.35	12	34	0.352941	1.0084	0.991667	1	1	Intergenic		Novel
IRS4	chrX	35195285	C	A	2	8	0.25	2	10	0.2	0.8	1.25	1	1	Intergenic		Novel
IRS4	chrX	35195594	A	G	16	16	1	26	26	1	1	1	1	1	Intergenic		Novel
GH	chr19	49778882	A	C	70	96	0.729167	0	237	0	0	#DIV/0!	1.63901e-50	6.77731e-47	Intron		Novel
GHR	chr20	34103526	T	A	34	60	0.566667	0	161	0	0	#DIV/0!	5.86152e-24	8.07914e-21	Intron		Novel
IGF2R	chr9	100136966	C	T	0	60	0	65	82	0.792683	#DIV/0!	0	5.32652e-23	5.50629e-20	Intron		Novel
GHR	chr20	34155942	T	G	37	64	0.578125	0	126	0	0	#DIV/0!	2.41518e-22	1.99735e-19	Intron		Novel
IGF2R	chr9	100144389	T	C	135	153	0.882353	50	133	0.37594	0.426065	2.34706	7.06417e-20	4.56073e-17	Intron		Novel
GH	chr19	49747268	G	A	33	94	0.351064	0	214	0	0	#DIV/0!	9.56895e-20	4.56073e-17	Intron		Published dbSNPv130
GH	chr19	49766497	C	G	59	177	0.333333	0	169	0	0	#DIV/0!	9.85238e-20	4.56073e-17	Intron		Novel
GHR	chr20	33927544	C	T	37	69	0.536232	0	112	0	0	#DIV/0!	9.92662e-20	4.56073e-17	Intron		Novel
GHR	chr20	34157474	T	C	26	47	0.553191	0	121	0	0	#DIV/0!	5.40126e-18	2.23342e-15	Intron		Novel
P85_beta	chr7	4996360	C	A	38	69	0.550725	0	89	0	0	#DIV/0!	7.51173e-18	2.82373e-15	Intron		Novel
GH	chr19	49778010	C	T	31	82	0.378049	0	167	0	0	#DIV/0!	1.12341e-17	3.87108e-15	Intron		Novel
GH	chr19	49750792	G	T	28	92	0.304348	0	232	0	0	#DIV/0!	1.65098e-17	4.87629e-15	Intron		Novel
GHR	chr20	34157475	G	T	25	46	0.543478	0	121	0	0	#DIV/0!	1.93066e-17	5.32219e-15	Intron		Novel
GH	chr19	49777880	C	T	36	112	0.321429	0	178	0	0	#DIV/0!	2.28147e-17	5.73809e-15	Intron		Novel
GH	chr19	49747254	A	G	29	94	0.308511	0	218	0	0	#DIV/0!	2.35907e-17	5.73809e-15	Intron		Published dbSNPv130
GHR	chr20	34158427	G	A	30	52	0.576923	0	87	0	0	#DIV/0!	1.07752e-16	2.34502e-14	Intron		Novel
GHR	chr20	34009004	A	T	24	97	0.247423	91	113	0.80531	3.25479	0.307239	1.69995e-16	3.51465e-14	Intron		Novel
GHR	chr20	34162446	C	G	31	52	0.596154	0	74	0	0	#DIV/0!	6.87476e-16	1.35367e-13	Intron		Novel
GH	chr19	49824314	C	A	43	73	0.589041	0	64	0	0	#DIV/0!	8.78595e-16	1.65136e-13	Intron		Novel
GH	chr19	49778163	G	A	24	43	0.55814	0	98	0	0	#DIV/0!	1.03874e-15	1.82505e-13	Intron		Novel
GHR	chr20	34157386	G	C	22	35	0.628571	0	89	0	0	#DIV/0!	1.05928e-15	1.82505e-13	Intron		Novel
GHR	chr20	34155980	C	T	24	45	0.533333	0	104	0	0	#DIV/0!	1.15729e-15	1.91416e-13	Intron		Novel
GHR	chr20	34157360	A	G	28	52	0.538462	0	88	0	0	#DIV/0!	1.90674e-15	3.03245e-13	Intron		Novel
GHR	chr20	34201625	C	T	26	71	0.366197	0	150	0	0	#DIV/0!	3.65097e-15	5.59139e-13	Intron		Novel
GH	chr19	49778004	A	T	27	85	0.317647	0	169	0	0	#DIV/0!	5.89252e-15	8.70199e-13	Intron		Novel
GHR	chr20	34167240	C	T	22	42	0.52381	0	104	0	0	#DIV/0!	7.40257e-15	1.0555e-12	Intron		Novel
GHR	chr20	34154952	G	A	22	46	0.478261	0	117	0	0	#DIV/0!	8.39863e-15	1.15761e-12	Intron		Novel
GH	chr19	49824315	C	G	43	73	0.589041	0	63	0	0	#DIV/0!	1.1967e-14	1.59624e-12	Intron		Novel
GH	chr19	49760347	G	A	23	34	0.676471	0	65	0	0	#DIV/0!	1.49428e-14	1.93089e-12	Intron		Novel
GH	chr19	49840366	C	T	117	142	0.823944	38	107	0.35514	0.431025	2.32005	2.79239e-14	3.29901e-12	Intron		Novel
GHR	chr20	34157357	T	C	26	51	0.509804	0	86	0	0	#DIV/0!	3.51683e-14	3.9303e-12	Intron		Novel
GHR	chr20	34157406	T	G	20	39	0.512821	0	102	0	0	#DIV/0!	7.15057e-14	7.58144e-12	Intron		Novel
GH	chr19	49766627	C	T	26	79	0.329114	0	143	0	0	#DIV/0!	9.48796e-14	9.80818e-12	Intron		Novel
GH	chr19	49778397	A	G	20	46	0.434783	0	124	0	0	#DIV/0!	1.07414e-13	1.08331e-11	Intron		Novel
GHR	chr20	34154760	C	G	26	51	0.509804	0	80	0	0	#DIV/0!	1.2765e-13	1.25674e-11	Intron		Novel
GH	chr19	49778295	G	A	21	41	0.512195	0	93	0	0	#DIV/0!	1.53938e-13	1.48031e-11	Intron		Novel
GHR	chr20	34062405	T	C	0	30	0	51	68	0.75	#DIV/0!	0	1.91288e-13	1.7721e-11	Intron		Novel
GH	chr19	49704587	G	A	21	55	0.381818	0	134	0	0	#DIV/0!	2.13219e-13	1.91665e-11	Intron		Novel
GH	chr19	49778143	C	T	21	46	0.456522	0	97	0	0	#DIV/0!	9.08886e-13	7.82967e-11	Intron		Novel
GH	chr19	49766551	G	A	0	61	0	57	105	0.542857	#DIV/0!	0	1.15909e-12	9.7813e-11	Intron		Novel
GHR	chr20	34173012	G	C	21	56	0.375	0	120	0	0	#DIV/0!	1.6651e-12	1.37704e-10	Intron		Novel
GHR	chr20	34155993	A	G	19	40	0.475	0	94	0	0	#DIV/0!	2.34394e-12	1.90043e-10	Intron		Novel
GH	chr19	49748629	A	G	0	32	0	35	47	0.744681	#DIV/0!	0	3.2631e-12	2.59479e-10	Intron		Published dbSNPv130
GH	chr19	49778939	G	T	0	178	0	103	425	0.242353	#DIV/0!	0	3.67578e-12	2.8678e-10	Intron		Novel
GHR	chr20	34156587	C	T	19	50	0.38	0	121	0	0	#DIV/0!	3.90831e-12	2.98057e-10	Intron		Novel
GH	chr19	49874537	G	T	26	62	0.419355	0	85	0	0	#DIV/0!	3.96448e-12	2.98057e-10	Intron		Novel
GHR	chr20	34156798	T	C	27	56	0.482143	0	68	0	0	#DIV/0!	5.13578e-12	3.72724e-10	Intron		Novel
GHR	chr20	34164408	A	G	16	41	0.390244	0	135	0	0	#DIV/0!	5.13791e-12	3.72724e-10	Intron		Novel
GH	chr19	49874536	A	T	26	62	0.419355	0	82	0	0	#DIV/0!	7.14021e-12	5.09048e-10	Intron		Novel
GH	chr19	49778023	C	T	23	80	0.2875	0	140	0	0	#DIV/0!	7.73847e-12	5.42349e-10	Intron		Novel
GHR	chr20	33909672	A	T	27	56	0.482143	0	66	0	0	#DIV/0!	8.41183e-12	5.76883e-10	Intron		Novel
GHR	chr20	34161006	C	T	35	60	0.583333	14	133	0.105263	0.180451	5.54167	8.51024e-12	5.76883e-10	Intron		Novel
GHR	chr20	33909671	C	G	27	58	0.465517	0	67	0	0	#DIV/0!	1.43134e-11	9.39459e-10	Intron		Novel
JNK1	chr10	73844250	G	A	19	30	0.633333	0	54	0	0	#DIV/0!	1.65368e-11	1.06843e-09	Intron		Novel
GH	chr19	49778313	G	C	19	51	0.372549	0	111	0	0	#DIV/0!	1.84769e-11	1.17464e-09	Intron		Novel
GH	chr19	49778273	C	T	18	32	0.5625	0	67	0	0	#DIV/0!	1.87488e-11	1.17464e-09	Intron		Novel
GH	chr19	49892564	A	T	41	57	0.719298	0	29	0	0	#DIV/0!	2.14081e-11	1.32123e-09	Intron		Novel
GHR	chr20	34162685	A	G	26	53	0.490566	0	62	0	0	#DIV/0!	2.21562e-11	1.34729e-09	Intron		Novel
GH	chr19	49892563	C	G	41	56	0.732143	0	27	0	0	#DIV/0!	2.62765e-11	1.57469e-09	Intron		Novel
GHR	chr20	34066527	C	T	16	87	0.183908	67	101	0.663366	3.60705	0.277235	3.56695e-11	2.10705e-09	Intron		Novel
GH	chr19	49778284	C	G	18	36	0.5	0	75	0	0	#DIV/0!	3.81243e-11	2.2148e-09	Intron		Novel
GH	chr19	49750821	T	C	18	111	0.162162	0	279	0	0	#DIV/0!	5.20971e-11	2.95098e-09	Intron		Published dbSNPv130
GH	chr19	49710232	T	C	17	55	0.309091	0	140	0	0	#DIV/0!	5.83967e-11	3.26311e-09	Intron		Novel
GH	chr19	49704593	C	T	17	55	0.309091	0	139	0	0	#DIV/0!	6.39739e-11	3.52709e-09	Intron		Novel
GHR	chr20	34156012	A	G	17	38	0.447368	0	87	0	0	#DIV/0!	7.20276e-11	3.88483e-09	Intron		Novel
GH	chr19	49760227	A	G	15	41	0.365854	0	126	0	0	#DIV/0!	7.23414e-11	3.88483e-09	Intron		Published dbSNPv130
INSR	chr7	14524938	G	A	31	71	0.43662	0	65	0	0	#DIV/0!	8.35517e-11	4.42931e-09	Intron		Novel
GH	chr19	49857774	C	T	27	57	0.473684	0	58	0	0	#DIV/0!	9.68829e-11	4.8855e-09	Intron		Novel
GHR	chr20	34058268	T	C	13	80	0.1625	109	187	0.582888	3.587	0.278784	1.11531e-10	5.49025e-09	Intron		Novel
IGFBP3	chr4	78896406	A	T	22	53	0.415094	0	74	0	0	#DIV/0!	1.86611e-10	8.75514e-09	Intron		Novel
GHR	chr20	33980343	A	G	25	63	0.396825	125	148	0.844595	2.12838	0.469841	1.88442e-10	8.75514e-09	Intron		Novel
GH	chr19	49831216	T	A	27	73	0.369863	0	74	0	0	#DIV/0!	3.14622e-10	1.44551e-08	Intron		Novel
HexoKinase_1	chr28	24969325	A	C	20	56	0.357143	0	91	0	0	#DIV/0!	3.33372e-10	1.51483e-08	Intron		Novel
SIRT2	chr18	48205429	T	A	37	69	0.536232	0	45	0	0	#DIV/0!	3.4581e-10	1.55427e-08	Intron		Novel
SIRT2	chr18	48205431	C	T	37	71	0.521127	0	46	0	0	#DIV/0!	3.98099e-10	1.77004e-08	Intron		Novel
GHR	chr20	34154913	C	T	32	67	0.477612	10	127	0.0787402	0.164862	6.06567	4.26594e-10	1.87656e-08	Intron		Novel
GH	chr19	49749883	G	A	19	119	0.159664	0	227	0	0	#DIV/0!	5.65368e-10	2.46084e-08	Intron		Published dbSNPv130
JNK1	chr10	73843944	A	G	22	34	0.647059	0	36	0	0	#DIV/0!	6.38751e-10	2.75129e-08	Intron		Novel
GHR	chr20	33930816	C	T	19	56	0.339286	0	95	0	0	#DIV/0!	6.69576e-10	2.85433e-08	Intron		Novel
GHR	chr20	34050003	T	C	0	28	0	24	33	0.727273	#DIV/0!	0	7.03776e-10	2.9695e-08	Intron		Novel
GHR	chr20	34056154	A	G	14	65	0.215385	56	77	0.727273	3.37662	0.296154	8.27329e-10	3.42101e-08	Intron		Novel
GH	chr19	49768373	C	T	0	41	0	37	65	0.569231	#DIV/0!	0	9.06709e-10	3.71212e-08	Intron		Novel
GHR	chr20	34003698	C	A	0	51	0	24	50	0.48	#DIV/0!	0	1.16157e-09	4.70891e-08	Intron		Novel
JNK1	chr10	73843960	C	G	19	32	0.59375	0	42	0	0	#DIV/0!	1.62189e-09	6.4237e-08	Intron		Novel
GHR	chr20	34071845	C	G	17	62	0.274194	0	122	0	0	#DIV/0!	1.77513e-09	6.90035e-08	Intron		Novel
GHR	chr20	34176940	A	G	14	26	0.538462	0	61	0	0	#DIV/0!	1.78558e-09	6.90035e-08	Intron		Novel
GHR	chr20	34104149	C	T	17	25	0.68	0	36	0	0	#DIV/0!	2.01474e-09	7.71384e-08	Intron		Novel
GHR	chr20	34176939	C	T	14	26	0.538462	0	60	0	0	#DIV/0!	2.12802e-09	8.07281e-08	Intron		Novel
GH	chr19	49750984	G	C	16	96	0.166667	0	218	0	0	#DIV/0!	2.28845e-09	8.60249e-08	Intron		Novel
IGF2R	chr9	100115524	T	G	14	45	0.311111	0	119	0	0	#DIV/0!	2.52845e-09	9.25234e-08	Intron		Novel
GH	chr19	49746254	C	G	0	46	0	38	78	0.487179	#DIV/0!	0	3.11522e-09	1.12995e-07	Intron		Novel
GHR	chr20	34123235	T	A	20	44	0.454545	0	55	0	0	#DIV/0!	4.10703e-09	1.46401e-07	Intron		Novel
IGF1	chr5	71179512	G	T	20	58	0.344828	0	78	0	0	#DIV/0!	4.16756e-09	1.47289e-07	Intron		Novel
GHR	chr20	34156718	T	C	26	49	0.530612	10	109	0.0917431	0.1729	5.78367	5.38158e-09	1.88583e-07	Intron		Novel
GHR	chr20	34071787	C	A	12	41	0.292683	68	82	0.829268	2.83333	0.352941	6.71884e-09	2.33466e-07	Intron		Novel
GHR	chr20	34062807	A	T	14	59	0.237288	108	160	0.675	2.84464	0.351538	7.18024e-09	2.44622e-07	Intron		Novel
GHR	chr20	34071522	C	T	17	59	0.288136	0	102	0	0	#DIV/0!	7.21737e-09	2.44622e-07	Intron		Novel
IGF2R	chr9	100080069	C	G	36	70	0.514286	0	40	0	0	#DIV/0!	7.33901e-09	2.46722e-07	Intron		Novel
GHR	chr20	34071521	A	G	17	59	0.288136	0	98	0	0	#DIV/0!	1.13285e-08	3.77769e-07	Intron		Novel
GHR	chr20	34121992	C	T	16	39	0.410256	0	66	0	0	#DIV/0!	1.20448e-08	3.98442e-07	Intron		Novel
GHR	chr20	34170374	C	T	17	33	0.515152	0	46	0	0	#DIV/0!	1.45991e-08	4.79105e-07	Intron		Novel
GHR	chr20	34154766	T	G	27	52	0.519231	7	85	0.0823529	0.158606	6.30495	1.49058e-08	4.85319e-07	Intron		Novel
GHR	chr20	34166944	C	T	18	47	0.382979	0	65	0	0	#DIV/0!	1.61082e-08	5.2037e-07	Intron		Novel
GHR	chr20	34113645	C	T	12	57	0.210526	50	70	0.714286	3.39286	0.294737	1.63816e-08	5.251e-07	Intron		Novel
GH	chr19	49746243	T	C	0	45	0	40	88	0.454545	#DIV/0!	0	1.69569e-08	5.3936e-07	Intron		Novel
GHR	chr20	34060726	T	C	11	50	0.22	91	134	0.679104	3.08684	0.323956	2.29827e-08	7.25446e-07	Intron		Novel
GHR	chr20	34172461	G	C	16	41	0.390244	0	64	0	0	#DIV/0!	3.29224e-08	1.01593e-06	Intron		Novel
GHR	chr20	34062290	G	A	6	39	0.153846	77	118	0.652542	4.24153	0.235764	4.0796e-08	1.24808e-06	Intron		Novel
GHR	chr20	34166970	A	G	19	53	0.358491	0	63	0	0	#DIV/0!	4.10492e-08	1.24808e-06	Intron		Novel
GH	chr19	49918922	C	T	20	64	0.3125	0	72	0	0	#DIV/0!	4.42637e-08	1.32631e-06	Intron		Novel
GH	chr19	49761743	A	G	31	68	0.455882	0	44	0	0	#DIV/0!	4.52488e-08	1.32757e-06	Intron		Novel
GH	chr19	49761744	C	T	31	68	0.455882	0	44	0	0	#DIV/0!	4.52488e-08	1.32757e-06	Intron		Novel
GHR	chr20	34167025	C	T	19	52	0.365385	0	61	0	0	#DIV/0!	4.52691e-08	1.32757e-06	Intron		Novel
GHR	chr20	34050617	C	T	18	66	0.272727	81	117	0.692308	2.53846	0.393939	4.6095e-08	1.34227e-06	Intron		Novel
GHR	chr20	34081666	A	G	22	69	0.318841	73	98	0.744898	2.33627	0.428033	4.88895e-08	1.41369e-06	Intron		Novel
GHR	chr20	34059136	A	G	21	82	0.256098	73	112	0.651786	2.54507	0.392917	5.27578e-08	1.51495e-06	Intron		Novel
IGF2R	chr9	100094823	A	C	13	41	0.317073	0	90	0	0	#DIV/0!	6.06721e-08	1.7302e-06	Intron		Novel
GH	chr19	49777333	A	G	19	87	0.218391	0	107	0	0	#DIV/0!	7.18984e-08	2.0284e-06	Intron		Novel
GHR	chr20	34185757	C	A	26	32	0.8125	5	34	0.147059	0.180995	5.525	7.211e-08	2.0284e-06	Intron		Novel
GH	chr19	49742546	G	A	14	41	0.341463	0	76	0	0	#DIV/0!	7.66346e-08	2.14111e-06	Intron		Novel
GH	chr19	49742572	A	T	16	55	0.290909	0	84	0	0	#DIV/0!	7.86245e-08	2.18196e-06	Intron		Novel
GHR	chr20	34164440	C	T	21	44	0.477273	13	144	0.0902778	0.189153	5.28671	7.97184e-08	2.18922e-06	Intron		Novel
GHR	chr20	34058172	T	G	11	31	0.354839	0	87	0	0	#DIV/0!	8.84925e-08	2.40735e-06	Intron		Novel
IGF1R	chr21	6861223	T	G	12	41	0.292683	0	101	0	0	#DIV/0!	9.07749e-08	2.4533e-06	Intron		Novel
GHR	chr20	34002959	T	C	5	40	0.125	29	41	0.707317	5.65854	0.176724	9.64e-08	2.5884e-06	Intron		Novel
GHR	chr20	34162140	C	T	19	59	0.322034	0	66	0	0	#DIV/0!	1.03489e-07	2.72494e-06	Intron		Novel
GH	chr19	49764011	T	G	16	42	0.380952	0	59	0	0	#DIV/0!	1.04121e-07	2.72494e-06	Intron		Novel
GHR	chr20	34198355	A	T	18	62	0.290323	0	76	0	0	#DIV/0!	1.14478e-07	2.95854e-06	Intron		Novel
GH	chr19	49764012	G	T	16	42	0.380952	0	58	0	0	#DIV/0!	1.2372e-07	3.14709e-06	Intron		Novel
IGF2	chr29	51262991	G	A	21	40	0.525	0	34	0	0	#DIV/0!	1.24057e-07	3.14709e-06	Intron		Novel
GH	chr19	49776225	G	A	12	22	0.545455	0	44	0	0	#DIV/0!	1.31355e-07	3.31191e-06	Intron		Novel
GH	chr19	49766472	T	G	0	173	0	21	164	0.128049	#DIV/0!	0	1.33948e-07	3.35682e-06	Intron		Novel
GH	chr19	49752461	G	A	16	97	0.164948	0	150	0	0	#DIV/0!	1.42013e-07	3.53749e-06	Intron		Novel
GH	chr19	49766426	A	G	0	47	0	42	103	0.407767	#DIV/0!	0	1.51732e-07	3.75696e-06	Intron		Novel
GH	chr19	49704603	A	G	11	50	0.22	0	142	0	0	#DIV/0!	1.52727e-07	3.75908e-06	Intron		Novel
GHR	chr20	34166982	A	C	17	52	0.326923	0	66	0	0	#DIV/0!	1.57063e-07	3.84293e-06	Intron		Novel
GH	chr19	49751839	G	T	18	82	0.219512	0	100	0	0	#DIV/0!	1.86087e-07	4.49982e-06	Intron		Novel
GHR	chr20	34017329	G	T	16	60	0.266667	0	85	0	0	#DIV/0!	1.93482e-07	4.65144e-06	Intron		Novel
GHR	chr20	34061736	C	A	11	58	0.189655	62	101	0.613861	3.23672	0.308954	1.95734e-07	4.67838e-06	Intron		Novel
GHR	chr20	34157188	A	T	16	31	0.516129	0	37	0	0	#DIV/0!	2.04509e-07	4.86003e-06	Intron		Novel
GHR	chr20	34059121	C	A	21	76	0.276316	70	105	0.666667	2.4127	0.414474	2.3458e-07	5.54279e-06	Intron		Novel
GHR	chr20	34162134	C	T	17	58	0.293103	0	72	0	0	#DIV/0!	2.4243e-07	5.69573e-06	Intron		Novel
GH	chr19	49805220	T	A	11	55	0.2	0	149	0	0	#DIV/0!	2.46775e-07	5.73267e-06	Intron		Novel
GH	chr19	49778452	G	A	15	57	0.263158	0	87	0	0	#DIV/0!	2.58523e-07	5.97203e-06	Intron		Novel
GHR	chr20	34017792	A	G	11	42	0.261905	58	77	0.753247	2.87603	0.347701	2.63491e-07	6.05297e-06	Intron		Novel
IGF1R	chr21	6829256	A	T	20	58	0.344828	0	56	0	0	#DIV/0!	2.73834e-07	6.22145e-06	Intron		Novel
IGF2	chr29	51262990	A	T	20	39	0.512821	0	34	0	0	#DIV/0!	3.32008e-07	7.46116e-06	Intron		Novel
GH	chr19	49767718	C	T	12	52	0.230769	0	114	0	0	#DIV/0!	3.39241e-07	7.58249e-06	Intron		Novel
GHR	chr20	34062054	G	C	9	40	0.225	65	92	0.706522	3.1401	0.318462	3.67323e-07	8.12236e-06	Intron		Novel
GHR	chr20	34050262	C	T	22	86	0.255814	71	114	0.622807	2.43461	0.410744	3.98516e-07	8.71886e-06	Intron		Novel
GH	chr19	49766506	T	A	89	171	0.520468	130	166	0.783133	1.50467	0.664597	4.37168e-07	9.46434e-06	Intron		Novel
GH	chr19	49747941	T	A	13	54	0.240741	0	99	0	0	#DIV/0!	4.63014e-07	9.86888e-06	Intron		Published dbSNPv130
GH	chr19	49865496	C	T	0	116	0	16	86	0.186047	#DIV/0!	0	4.84323e-07	1.02147e-05	Intron		Published dbSNPv130
GHR	chr20	34177081	T	C	14	30	0.466667	0	42	0	0	#DIV/0!	4.86649e-07	1.02147e-05	Intron		Novel
GHR	chr20	34057623	G	A	3	25	0.12	39	54	0.722222	6.01852	0.166154	5.05318e-07	1.0553e-05	Intron		Novel
GH	chr19	49826749	C	A	6	80	0.075	58	148	0.391892	5.22523	0.191379	5.75634e-07	1.19012e-05	Intron		Novel
GHR	chr20	34062112	G	A	22	80	0.275	83	132	0.628788	2.2865	0.437349	5.94518e-07	1.22305e-05	Intron		Novel
GHR	chr20	34083182	A	G	14	41	0.341463	50	60	0.833333	2.44048	0.409756	6.9071e-07	1.4139e-05	Intron		Novel
GH	chr19	49747843	C	T	12	44	0.272727	0	85	0	0	#DIV/0!	8.06235e-07	1.64226e-05	Intron		Published dbSNPv130
GHR	chr20	33994639	G	T	20	69	0.289855	89	136	0.654412	2.25772	0.442925	8.36382e-07	1.69016e-05	Intron		Novel
GH	chr19	49759714	A	G	53	93	0.569892	26	112	0.232143	0.407345	2.45492	8.43597e-07	1.69016e-05	Intron		Published dbSNPv130
GH	chr19	49748020	T	G	12	33	0.363636	0	60	0	0	#DIV/0!	8.51739e-07	1.69016e-05	Intron		Published dbSNPv130
GH	chr19	49748021	G	A	12	33	0.363636	0	60	0	0	#DIV/0!	8.51739e-07	1.69016e-05	Intron		Published dbSNPv130
GHR	chr20	34166898	T	C	14	43	0.325581	0	62	0	0	#DIV/0!	8.54279e-07	1.69016e-05	Intron		Novel
IGF1	chr5	71141615	G	A	12	43	0.27907	0	82	0	0	#DIV/0!	8.70735e-07	1.71452e-05	Intron		Novel
GH	chr19	49775957	C	T	0	62	0	26	90	0.288889	#DIV/0!	0	9.05568e-07	1.76934e-05	Intron		Novel
GHR	chr20	34056105	A	G	25	71	0.352113	65	87	0.747126	2.12184	0.471289	9.07136e-07	1.76934e-05	Intron		Novel
GHR	chr20	34176166	T	C	13	29	0.448276	0	43	0	0	#DIV/0!	9.57077e-07	1.83766e-05	Intron		Novel
IGF2R	chr9	100087913	A	C	17	45	0.377778	0	46	0	0	#DIV/0!	9.59941e-07	1.83766e-05	Intron		Novel
GHR	chr20	34157568	C	T	9	18	0.5	0	50	0	0	#DIV/0!	9.86606e-07	1.8799e-05	Intron		Novel
GH	chr19	49742553	A	G	11	39	0.282051	0	85	0	0	#DIV/0!	9.91095e-07	1.8799e-05	Intron		Novel
GHR	chr20	34071470	G	C	13	49	0.265306	59	84	0.702381	2.64744	0.377724	1.08592e-06	2.05036e-05	Intron		Novel
IGF2R	chr9	100090244	G	A	0	135	0	17	118	0.144068	#DIV/0!	0	1.2078e-06	2.27011e-05	Intron		Novel
IGF2R	chr9	100056692	G	T	22	51	0.431373	0	36	0	0	#DIV/0!	1.51618e-06	2.83683e-05	Intron		Novel
GHR	chr20	34059052	T	C	13	57	0.22807	59	93	0.634409	2.78164	0.3595	1.69968e-06	3.15165e-05	Intron		Novel
GHR	chr20	34157201	C	G	14	31	0.451613	0	38	0	0	#DIV/0!	1.71525e-06	3.16632e-05	Intron		Novel
IGF2R	chr9	100134175	A	G	13	53	0.245283	0	83	0	0	#DIV/0!	1.73923e-06	3.18045e-05	Intron		Novel
GHR	chr20	34073688	T	C	24	62	0.387097	0	42	0	0	#DIV/0!	1.74598e-06	3.18045e-05	Intron		Novel
GHR	chr20	34054502	A	T	8	39	0.205128	43	62	0.693548	3.38105	0.295766	1.83586e-06	3.32951e-05	Intron		Novel
PEPCK	chr13	59379034	C	T	13	58	0.224138	0	91	0	0	#DIV/0!	1.88767e-06	3.40852e-05	Intron		Published dbSNPv130
GHR	chr20	34061659	T	C	18	64	0.28125	75	114	0.657895	2.33918	0.4275	1.98381e-06	3.54368e-05	Intron		Novel
GHR	chr20	34073687	T	G	24	63	0.380952	0	43	0	0	#DIV/0!	1.98823e-06	3.54368e-05	Intron		Novel
GHR	chr20	34062670	T	C	22	69	0.318841	70	101	0.693069	2.17372	0.460041	2.02253e-06	3.58934e-05	Intron		Novel
GH	chr19	49766471	T	C	70	169	0.414201	110	163	0.674847	1.62927	0.613771	2.04768e-06	3.61844e-05	Intron		Novel
GH	chr19	49752342	C	T	0	82	0	26	115	0.226087	#DIV/0!	0	2.15181e-06	3.78627e-05	Intron		Novel
GH	chr19	49776104	A	G	14	62	0.225806	0	85	0	0	#DIV/0!	2.18285e-06	3.80847e-05	Intron		Novel
IGF2R	chr9	100056693	G	A	22	51	0.431373	0	38	0	0	#DIV/0!	2.32544e-06	4.04021e-05	Intron		Novel
GHR	chr20	34051417	T	C	0	22	0	18	29	0.62069	#DIV/0!	0	2.35337e-06	4.07163e-05	Intron		Novel
GHR	chr20	34061675	T	C	18	63	0.285714	76	116	0.655172	2.2931	0.43609	2.36669e-06	4.07761e-05	Intron		Novel
GHR	chr20	34029055	G	A	26	88	0.295455	83	133	0.62406	2.1122	0.473439	2.40203e-06	4.10245e-05	Intron		Novel
GHR	chr20	33928566	C	A	10	59	0.169492	0	144	0	0	#DIV/0!	2.40308e-06	4.10245e-05	Intron		Novel
IGFBP5	chr2	108851835	A	G	51	58	0.87931	81	153	0.529412	0.602076	1.66092	2.41087e-06	4.10245e-05	Intron		Novel
GHR	chr20	33949840	C	G	33	63	0.52381	0	24	0	0	#DIV/0!	2.44094e-06	4.13355e-05	Intron		Novel
GHR	chr20	34166113	C	A	19	39	0.487179	8	85	0.0941176	0.193189	5.17628	2.56347e-06	4.30892e-05	Intron		Novel
GH	chr19	49767758	C	A	12	82	0.146341	0	145	0	0	#DIV/0!	2.84951e-06	4.73202e-05	Intron		Novel
GHR	chr20	34061400	T	C	4	40	0.1	23	38	0.605263	6.05263	0.165217	3.09211e-06	5.08214e-05	Intron		Novel
GHR	chr20	34171630	T	C	19	34	0.558824	7	64	0.109375	0.195724	5.10924	3.31324e-06	5.35166e-05	Intron		Novel
IGFBP6	chr5	29834770	C	T	12	36	0.333333	0	56	0	0	#DIV/0!	3.44979e-06	5.52902e-05	Intron		Novel
GH	chr19	49742633	G	T	13	47	0.276596	0	66	0	0	#DIV/0!	3.66412e-06	5.84986e-05	Intron		Novel
IGFBP2	chr2	108823418	C	T	28	34	0.823529	10	37	0.27027	0.328185	3.04706	3.7646e-06	5.96422e-05	Intron		Novel
IGF1	chr5	71175753	A	G	13	84	0.154762	61	132	0.462121	2.98601	0.334895	3.81105e-06	6.01477e-05	Intron		Novel
GHR	chr20	34058147	A	T	4	31	0.129032	48	77	0.623377	4.83117	0.206989	3.83978e-06	6.03707e-05	Intron		Novel
GH	chr19	49923796	C	T	11	59	0.186441	0	113	0	0	#DIV/0!	3.97274e-06	6.22245e-05	Intron		Published dbSNPv130
Pit1	chr1	35754665	G	C	16	70	0.228571	0	73	0	0	#DIV/0!	4.05587e-06	6.29677e-05	Intron		Novel
GHR	chr20	34062501	G	A	11	38	0.289474	50	66	0.757576	2.61708	0.382105	4.06587e-06	6.29677e-05	Intron		Novel
IGF1	chr5	71194993	T	C	11	34	0.323529	0	60	0	0	#DIV/0!	4.1438e-06	6.39351e-05	Intron		Novel
GHR	chr20	34063769	T	C	17	67	0.253731	73	121	0.603306	2.37773	0.420568	4.24355e-06	6.52308e-05	Intron		Novel
GHR	chr20	34113696	T	C	19	52	0.365385	63	82	0.768293	2.1027	0.47558	4.29739e-06	6.58137e-05	Intron		Novel
GH	chr19	49748862	C	T	11	76	0.144737	0	147	0	0	#DIV/0!	4.33088e-06	6.58216e-05	Intron		Novel
GHR	chr20	34160307	T	C	8	20	0.4	0	60	0	0	#DIV/0!	4.34566e-06	6.58216e-05	Intron		Novel
GH	chr19	49746232	A	T	0	40	0	34	84	0.404762	#DIV/0!	0	4.37362e-06	6.60034e-05	Intron		Novel
GHR	chr20	34084435	C	T	9	54	0.166667	0	146	0	0	#DIV/0!	4.52419e-06	6.80274e-05	Intron		Novel
GHR	chr20	34059215	C	G	11	45	0.244444	59	89	0.662921	2.71195	0.368738	4.59957e-06	6.89102e-05	Intron		Novel
IGF2	chr29	51270104	A	C	14	58	0.241379	0	72	0	0	#DIV/0!	4.63956e-06	6.92584e-05	Intron		Novel
GHR	chr20	34062831	G	C	14	54	0.259259	86	137	0.627737	2.42127	0.413006	5.03024e-06	7.45521e-05	Intron		Novel
GH	chr19	49778492	A	C	15	48	0.3125	0	51	0	0	#DIV/0!	5.07696e-06	7.49758e-05	Intron		Novel
GHR	chr20	34156460	A	C	9	20	0.45	0	45	0	0	#DIV/0!	5.25421e-06	7.73173e-05	Intron		Novel
GHR	chr20	34077755	C	T	19	47	0.404255	50	60	0.833333	2.0614	0.485106	5.46739e-06	8.0169e-05	Intron		Novel
GHR	chr20	34058357	A	T	24	68	0.352941	112	165	0.678788	1.92323	0.519958	5.51898e-06	8.06395e-05	Intron		Novel
GHR	chr20	34158319	T	C	22	53	0.415094	7	84	0.0833333	0.200758	4.98113	5.6162e-06	8.15946e-05	Intron		Novel
AKT3	chr16	30851623	C	G	4	39	0.102564	25	42	0.595238	5.80357	0.172308	5.62381e-06	8.15946e-05	Intron		Novel
GHR	chr20	34036832	T	C	20	61	0.327869	54	75	0.72	2.196	0.455373	5.92843e-06	8.54148e-05	Intron		Novel
GHR	chr20	34160313	G	T	8	21	0.380952	0	60	0	0	#DIV/0!	6.32659e-06	9.0698e-05	Intron		Novel
GHR	chr20	34160881	T	C	20	37	0.540541	7	62	0.112903	0.208871	4.78764	6.39978e-06	9.1252e-05	Intron		Novel
GH	chr19	49790588	A	G	11	46	0.23913	0	80	0	0	#DIV/0!	6.56645e-06	9.33068e-05	Intron		Novel
IGF1	chr5	71181884	A	T	11	69	0.15942	0	125	0	0	#DIV/0!	6.63322e-06	9.39328e-05	Intron		Novel
Pit1	chr1	35753025	C	T	11	40	0.275	0	67	0	0	#DIV/0!	7.46109e-06	0.000105296	Intron		Novel
IGFBP4	chr19	41943469	C	G	18	57	0.315789	0	46	0	0	#DIV/0!	7.51973e-06	0.000105524	Intron		Novel
IGFBP2	chr2	108815723	T	C	10	49	0.204082	0	100	0	0	#DIV/0!	7.52835e-06	0.000105524	Intron		Novel
GHR	chr20	33998826	C	T	10	39	0.25641	0	77	0	0	#DIV/0!	7.79362e-06	0.000107422	Intron		Novel
GH	chr19	49790581	T	A	11	49	0.22449	0	83	0	0	#DIV/0!	8.41832e-06	0.000115264	Intron		Novel
GH	chr19	49665978	A	G	10	48	0.208333	0	96	0	0	#DIV/0!	8.5225e-06	0.000116305	Intron		Novel
GHR	chr20	33949866	T	G	15	67	0.223881	19	26	0.730769	3.2641	0.306363	9.41412e-06	0.000128051	Intron		Novel
IGFBP2	chr2	108811782	C	T	10	25	0.4	0	44	0	0	#DIV/0!	9.61308e-06	0.000129948	Intron		Novel
IGF1	chr5	71175747	T	C	0	67	0	32	133	0.240602	#DIV/0!	0	9.61649e-06	0.000129948	Intron		Novel
GHR	chr20	34155323	T	C	12	49	0.244898	0	70	0	0	#DIV/0!	9.72367e-06	0.000130969	Intron		Novel
GHR	chr20	34102261	T	C	14	42	0.333333	30	36	0.833333	2.5	0.4	1.01163e-05	0.000135815	Intron		Novel
GHR	chr20	34160707	T	C	26	64	0.40625	8	84	0.0952381	0.234432	4.26562	1.02286e-05	0.000136878	Intron		Novel
GHR	chr20	34060647	G	A	11	70	0.157143	0	118	0	0	#DIV/0!	1.12236e-05	0.000149708	Intron		Novel
IGF1	chr5	71189748	A	G	0	66	0	29	121	0.239669	#DIV/0!	0	1.1482e-05	0.000152663	Intron		Novel
TNF_R	chr23	33215621	T	C	0	21	0	31	57	0.54386	#DIV/0!	0	1.15834e-05	0.000153517	Intron		Novel
GH	chr19	49765889	C	T	12	52	0.230769	0	73	0	0	#DIV/0!	1.17156e-05	0.000154773	Intron		Novel
INSR	chr7	14605612	C	T	10	28	0.357143	0	49	0	0	#DIV/0!	1.19628e-05	0.000157536	Intron		Novel
GHR	chr20	34157068	G	A	18	39	0.461538	7	76	0.0921053	0.199561	5.01099	1.20347e-05	0.000157979	Intron		Novel
GHR	chr20	34101240	C	T	10	30	0.333333	0	53	0	0	#DIV/0!	1.23523e-05	0.000160115	Intron		Novel
GH	chr19	49795333	C	G	8	50	0.16	0	144	0	0	#DIV/0!	1.24879e-05	0.000160864	Intron		Novel
GH	chr19	49885122	A	G	9	10	0.9	0	0	#DIV/0!	#DIV/0!	#DIV/0!	1.24879e-05	0.000160864	Intron		Novel
GH	chr19	49766700	C	T	10	62	0.16129	0	120	0	0	#DIV/0!	1.25844e-05	0.000161604	Intron		Novel
GHR	chr20	34051073	C	G	10	41	0.243902	50	74	0.675676	2.77027	0.360976	1.2933e-05	0.000165566	Intron		Novel
GHR	chr20	34091404	C	A	8	37	0.216216	30	42	0.714286	3.30357	0.302703	1.32242e-05	0.000168772	Intron		Novel
GH	chr19	49753530	C	T	14	121	0.115702	0	140	0	0	#DIV/0!	1.38241e-05	0.000175885	Intron		Published dbSNPv130
GHR	chr20	33949841	A	T	33	64	0.515625	0	24	0	0	#DIV/0!	1.5114e-05	0.000190538	Intron		Novel
GHR	chr20	34056731	C	T	7	42	0.166667	37	62	0.596774	3.58065	0.279279	1.56256e-05	0.000196389	Intron		Novel
GHR	chr20	34058451	T	C	15	58	0.258621	80	132	0.606061	2.34343	0.426724	1.61327e-05	0.000202148	Intron		Novel
GHR	chr20	33969726	G	A	14	38	0.368421	59	75	0.786667	2.13524	0.468332	1.62247e-05	0.000202686	Intron		Novel
GHR	chr20	34051430	T	C	0	19	0	21	37	0.567568	#DIV/0!	0	1.65734e-05	0.000205799	Intron		Novel
IGF1	chr5	71137707	T	C	0	49	0	17	59	0.288136	#DIV/0!	0	1.74818e-05	0.000215783	Intron		Novel
GH	chr19	49766749	C	T	10	74	0.135135	0	138	0	0	#DIV/0!	1.76347e-05	0.000217022	Intron		Novel
GHR	chr20	33960505	A	G	30	58	0.517241	77	91	0.846154	1.6359	0.611285	1.84168e-05	0.000225975	Intron		Novel
GHR	chr20	34158491	G	C	22	49	0.44898	14	109	0.12844	0.286072	3.49563	1.91167e-05	0.000233085	Intron		Novel
GHR	chr20	34206039	C	T	13	21	0.619048	0	19	0	0	#DIV/0!	1.91654e-05	0.000233085	Intron		Novel
MAP_kinase_10	chr6	105065459	G	A	0	30	0	23	53	0.433962	#DIV/0!	0	1.98332e-05	0.000239796	Intron		Novel
GHR	chr20	34002954	C	G	4	16	0.25	33	38	0.868421	3.47368	0.287879	2.0272e-05	0.000244387	Intron		Novel
GH	chr19	49863275	A	G	47	75	0.626667	62	67	0.925373	1.47666	0.677204	2.05021e-05	0.000246442	Intron		Published dbSNPv130
MAP_kinase_6	chr19	63052636	G	A	0	41	0	23	64	0.359375	#DIV/0!	0	2.10799e-05	0.000251923	Intron		Novel
GHR	chr20	34058331	A	G	26	69	0.376812	115	169	0.680473	1.80587	0.553749	2.14387e-05	0.000254739	Intron		Novel
GHR	chr20	34058989	C	T	10	47	0.212766	35	55	0.636364	2.99091	0.334347	2.17147e-05	0.000256544	Intron		Novel
GHR	chr20	34118754	T	A	6	12	0.5	0	46	0	0	#DIV/0!	2.28287e-05	0.000268936	Intron		Novel
JNK1	chr10	73819655	A	G	9	59	0.152542	0	125	0	0	#DIV/0!	2.3009e-05	0.00027029	Intron		Novel
GH	chr19	49805308	T	C	8	46	0.173913	0	118	0	0	#DIV/0!	2.39113e-05	0.000279303	Intron		Novel
GHR	chr20	33947040	C	T	13	26	0.5	39	41	0.95122	1.90244	0.525641	2.58319e-05	0.00029888	Intron		Novel
GHR	chr20	33971347	A	T	13	51	0.254902	0	56	0	0	#DIV/0!	2.62921e-05	0.000302731	Intron		Novel
GHR	chr20	33993273	A	G	15	45	0.333333	56	77	0.727273	2.18182	0.458333	2.66324e-05	0.000304678	Intron		Novel
IGFBP4	chr19	41943470	A	T	18	60	0.3	0	45	0	0	#DIV/0!	2.66731e-05	0.000304678	Intron		Novel
IGF1R	chr21	6858766	C	T	10	47	0.212766	0	79	0	0	#DIV/0!	2.68771e-05	0.000306162	Intron		Novel
GH	chr19	49674830	T	C	9	47	0.191489	0	95	0	0	#DIV/0!	2.72847e-05	0.000309951	Intron		Novel
IGF2	chr29	51258346	C	A	27	34	0.794118	19	58	0.327586	0.412516	2.42415	2.80441e-05	0.000317705	Intron		Novel
SIRT5	chr23	43625775	T	G	12	27	0.444444	0	29	0	0	#DIV/0!	3.11325e-05	0.000349818	Intron		Novel
GHR	chr20	34061567	C	T	10	36	0.277778	41	56	0.732143	2.63571	0.379404	3.20633e-05	0.0003593	Intron		Novel
STAT5A	chr19	43727778	C	G	7	38	0.184211	0	117	0	0	#DIV/0!	3.39513e-05	0.000379429	Intron		Novel
GHR	chr20	34157159	G	A	19	32	0.59375	5	41	0.121951	0.205392	4.86875	3.48344e-05	0.000388249	Intron		Novel
Pit1	chr1	35759810	G	T	28	33	0.848485	10	30	0.333333	0.392857	2.54545	3.50943e-05	0.000390094	Intron		Novel
GHR	chr20	34063299	T	C	14	35	0.4	48	58	0.827586	2.06897	0.483333	3.52201e-05	0.000390443	Intron		Novel
ALS	chr25	1823403	G	A	9	24	0.375	0	42	0	0	#DIV/0!	3.53245e-05	0.000390553	Intron		Novel
Prop1	chr7	39170321	G	A	33	57	0.578947	35	134	0.261194	0.451153	2.21654	3.77843e-05	0.000415527	Intron		Novel
GH	chr19	49746214	C	G	0	40	0	28	91	0.307692	#DIV/0!	0	3.80672e-05	0.000417528	Intron		Novel
GH	chr19	49797826	G	A	0	60	0	24	107	0.224299	#DIV/0!	0	3.83852e-05	0.000418794	Intron		Novel
SIRT5	chr23	43625774	T	A	12	27	0.444444	0	28	0	0	#DIV/0!	3.96232e-05	0.000431163	Intron		Novel
GHR	chr20	33993423	C	T	0	35	0	23	60	0.383333	#DIV/0!	0	4.25153e-05	0.000460211	Intron		Novel
GH	chr19	49790617	A	G	8	45	0.177778	0	103	0	0	#DIV/0!	4.57688e-05	0.000491113	Intron		Novel
GH	chr19	49766575	C	T	21	71	0.295775	72	119	0.605042	2.04562	0.48885	4.58451e-05	0.000491113	Intron		Novel
GHR	chr20	33930397	T	C	11	32	0.34375	47	60	0.783333	2.27879	0.43883	4.58451e-05	0.000491113	Intron		Novel
GH	chr19	49747015	A	T	9	43	0.209302	0	79	0	0	#DIV/0!	4.6236e-05	0.000493965	Intron		Novel
GHR	chr20	34166033	C	T	13	28	0.464286	5	65	0.0769231	0.16568	6.03571	4.64287e-05	0.000493965	Intron		Novel
IGF1	chr5	71184837	A	G	0	55	0	28	110	0.254545	#DIV/0!	0	4.64697e-05	0.000493965	Intron		Novel
GHR	chr20	33921718	C	T	8	48	0.166667	0	110	0	0	#DIV/0!	4.69049e-05	0.000497312	Intron		Novel
TNF_R	chr23	33223642	C	T	0	38	0	17	51	0.333333	#DIV/0!	0	4.70492e-05	0.000497566	Intron		Novel
GH	chr19	49810290	C	T	9	52	0.173077	0	97	0	0	#DIV/0!	4.71856e-05	0.000497736	Intron		Novel
GHR	chr20	34062611	A	C	14	49	0.285714	63	98	0.642857	2.25	0.444444	5.12712e-05	0.000539457	Intron		Novel
IGF1R	chr21	6826196	G	A	10	57	0.175439	0	88	0	0	#DIV/0!	5.23867e-05	0.000548816	Intron		Novel
GH	chr19	49767786	G	C	9	82	0.109756	0	155	0	0	#DIV/0!	5.25708e-05	0.00054894	Intron		Novel
GHR	chr20	34008508	C	T	30	73	0.410959	88	125	0.704	1.71307	0.583748	5.66638e-05	0.00058723	Intron		Novel
GH	chr19	49759216	C	G	25	72	0.347222	70	106	0.660377	1.90189	0.525794	6.03589e-05	0.000622404	Intron		Novel
GHR	chr20	34054322	C	T	5	30	0.166667	44	72	0.611111	3.66667	0.272727	6.08133e-05	0.00062553	Intron		Novel
GHR	chr20	34062692	C	T	23	65	0.353846	84	127	0.661417	1.86922	0.534982	6.12856e-05	0.000628824	Intron		Novel
GH	chr19	49768255	T	C	7	26	0.269231	45	61	0.737705	2.74005	0.364957	6.14701e-05	0.000629113	Intron		Novel
GHR	chr20	34136086	G	A	32	60	0.533333	22	101	0.217822	0.408416	2.44848	6.23688e-05	0.000635209	Intron		Novel
IGFBP2	chr2	108818027	T	C	22	62	0.354839	16	145	0.110345	0.310972	3.21573	6.4706e-05	0.000657394	Intron		Novel
IGF2R	chr9	100095825	G	A	9	55	0.163636	0	97	0	0	#DIV/0!	6.78189e-05	0.000683978	Intron		Novel
GH	chr19	49778471	C	T	11	50	0.22	0	62	0	0	#DIV/0!	7.11797e-05	0.000714388	Intron		Novel
GHR	chr20	34091328	A	G	10	23	0.434783	0	29	0	0	#DIV/0!	7.23176e-05	0.000724052	Intron		Novel
IGFBP2	chr2	108836962	A	G	32	33	0.969697	42	73	0.575342	0.593322	1.68543	7.27787e-05	0.000725318	Intron		Novel
GHR	chr20	34078554	C	T	9	71	0.126761	0	126	0	0	#DIV/0!	7.27949e-05	0.000725318	Intron		Novel
GHR	chr20	34162423	C	T	0	54	0	17	74	0.22973	#DIV/0!	0	7.79412e-05	0.000774728	Intron		Novel
GHR	chr20	34054542	T	C	7	37	0.189189	33	53	0.622642	3.29111	0.303849	7.97598e-05	0.000790904	Intron		Novel
GHR	chr20	33929548	A	C	0	56	0	27	117	0.230769	#DIV/0!	0	8.08016e-05	0.00079741	Intron		Novel
GHR	chr20	33957914	G	T	0	32	0	8	18	0.444444	#DIV/0!	0	8.15045e-05	0.000798628	Intron		Novel
GHR	chr20	33957915	G	T	0	32	0	8	18	0.444444	#DIV/0!	0	8.15045e-05	0.000798628	Intron		Novel
GHR	chr20	34003088	A	C	8	28	0.285714	53	73	0.726027	2.5411	0.393531	8.26439e-05	0.000807878	Intron		Novel
GH	chr19	49777963	G	T	7	59	0.118644	0	158	0	0	#DIV/0!	8.36781e-05	0.000816059	Intron		Novel
STAT5A	chr19	43726345	G	C	10	70	0.142857	0	101	0	0	#DIV/0!	8.8051e-05	0.000856146	Intron		Novel
IGF1R	chr21	6830171	G	A	8	56	0.142857	0	116	0	0	#DIV/0!	8.82027e-05	0.000856146	Intron		Novel
GH	chr19	49767809	C	T	7	69	0.101449	0	184	0	0	#DIV/0!	8.91103e-05	0.000858907	Intron		Novel
GH	chr19	49692031	T	C	12	14	0.857143	3	19	0.157895	0.184211	5.42857	9.10835e-05	0.000873852	Intron		Published dbSNPv130
GHR	chr20	34029109	G	A	36	101	0.356436	89	145	0.613793	1.72203	0.58071	9.39471e-05	0.000897162	Intron		Novel
GH	chr19	49751798	G	A	11	44	0.25	0	51	0	0	#DIV/0!	9.82196e-05	0.00093224	Intron		Novel
GHR	chr20	34114190	C	G	8	36	0.222222	37	57	0.649123	2.92105	0.342342	9.82967e-05	0.00093224	Intron		Novel
GHR	chr20	33930392	T	C	11	31	0.354839	46	59	0.779661	2.19723	0.455119	0.000100852	0.000954296	Intron		Novel
GHR	chr20	34153199	T	C	13	24	0.541667	0	20	0	0	#DIV/0!	0.000107809	0.00101547	Intron		Novel
STAT5A	chr19	43746181	T	A	8	51	0.156863	0	101	0	0	#DIV/0!	0.000108668	0.00102123	Intron		Novel
GHR	chr20	34153594	C	G	9	22	0.409091	0	31	0	0	#DIV/0!	0.000112243	0.00105245	Intron		Novel
GHR	chr20	34177992	A	G	7	21	0.333333	0	47	0	0	#DIV/0!	0.000119945	0.00111706	Intron		Novel
GHR	chr20	34040157	T	G	21	41	0.512195	71	84	0.845238	1.65023	0.605977	0.000120844	0.0011229	Intron		Novel
GHR	chr20	34185258	A	G	8	35	0.228571	0	65	0	0	#DIV/0!	0.000126477	0.00117261	Intron		Novel
GH	chr19	49894355	T	C	0	40	0	23	78	0.294872	#DIV/0!	0	0.000128798	0.00119145	Intron		Novel
GHR	chr20	33988835	T	C	35	71	0.492958	93	121	0.768595	1.55915	0.641375	0.000130667	0.00120604	Intron		Novel
GHR	chr20	34127385	C	T	11	38	0.289474	32	44	0.727273	2.5124	0.398026	0.000132246	0.0012179	Intron		Novel
GH	chr19	49821263	C	T	0	34	0	14	42	0.333333	#DIV/0!	0	0.000135651	0.00124648	Intron		Published dbSNPv130
IGF1R	chr21	6814789	T	C	8	61	0.131148	0	117	0	0	#DIV/0!	0.000138203	0.00126712	Intron		Novel
GHR	chr20	34033314	C	A	8	22	0.363636	0	37	0	0	#DIV/0!	0.000144205	0.00131922	Intron		Novel
GHR	chr20	34171659	T	C	16	38	0.421053	6	65	0.0923077	0.219231	4.5614	0.000146108	0.00133095	Intron		Novel
GHR	chr20	34079236	A	G	7	23	0.304348	60	80	0.75	2.46429	0.405797	0.000146452	0.00133095	Intron		Novel
GH	chr19	49748652	T	C	0	35	0	17	53	0.320755	#DIV/0!	0	0.000148986	0.001351	Intron		Novel
GHR	chr20	34061585	G	A	7	39	0.179487	34	60	0.566667	3.15714	0.316742	0.000149691	0.00135443	Intron		Novel
GH	chr19	49746192	C	T	0	46	0	23	91	0.252747	#DIV/0!	0	0.000150104	0.0013552	Intron		Novel
GHR	chr20	34056678	G	A	9	68	0.132353	0	106	0	0	#DIV/0!	0.000150954	0.0013599	Intron		Novel
GHR	chr20	34054303	G	A	7	31	0.225806	39	60	0.65	2.87857	0.347395	0.000151512	0.00136196	Intron		Novel
GH	chr19	49777303	G	C	0	74	0	23	127	0.181102	#DIV/0!	0	0.000153378	0.00137574	Intron		Novel
GH	chr19	49915935	A	G	8	65	0.123077	0	122	0	0	#DIV/0!	0.000158405	0.0014147	Intron		Novel
GH	chr19	49810697	C	T	10	27	0.37037	0	31	0	0	#DIV/0!	0.000161678	0.00143772	Intron		Novel
GH	chr19	49800419	G	C	8	38	0.210526	0	68	0	0	#DIV/0!	0.000162158	0.00143889	Intron		Novel
P85_alpha	chr20	12095397	C	T	0	22	0	8	15	0.533333	#DIV/0!	0	0.000166675	0.00147265	Intron		Novel
GH	chr19	49747330	G	A	9	87	0.103448	0	135	0	0	#DIV/0!	0.000167485	0.00147665	Intron		Novel
GH	chr19	49668956	C	T	7	62	0.112903	0	145	0	0	#DIV/0!	0.000168636	0.00148364	Intron		Novel
IGFBP2	chr2	108814860	T	C	7	29	0.241379	0	63	0	0	#DIV/0!	0.00017816	0.00155749	Intron		Novel
MAPK1	chr17	75266272	C	G	16	28	0.571429	3	31	0.0967742	0.169355	5.90476	0.000181281	0.00158143	Intron		Novel
GH	chr19	49846445	A	G	40	59	0.677966	30	84	0.357143	0.526786	1.89831	0.000185453	0.00160765	Intron		Novel
GHR	chr20	34009324	C	A	28	84	0.333333	53	84	0.630952	1.89286	0.528302	0.000191612	0.00165756	Intron		Novel
GHR	chr20	34017066	T	C	29	67	0.432836	74	102	0.72549	1.67613	0.596612	0.000193032	0.00166636	Intron		Novel
IGF1	chr5	71127812	C	A	8	69	0.115942	0	125	0	0	#DIV/0!	0.000194488	0.00167544	Intron		Novel
MAP_kinase_14	chr23	10328315	C	T	8	43	0.186047	33	59	0.559322	3.00636	0.332629	0.00019611	0.00168589	Intron		Novel
GH	chr19	49906637	G	A	37	74	0.5	10	57	0.175439	0.350877	2.85	0.000200416	0.00171927	Intron		Novel
GHR	chr20	34137059	C	T	15	22	0.681818	12	55	0.218182	0.32	3.125	0.000201633	0.00172263	Intron		Novel
GHR	chr20	33965124	T	C	11	40	0.275	52	81	0.641975	2.33446	0.428365	0.000203089	0.00173149	Intron		Novel
GHR	chr20	34062001	A	G	14	48	0.291667	50	78	0.641026	2.1978	0.455	0.000211445	0.00179533	Intron		Novel
GH	chr19	49843808	G	A	38	66	0.575758	18	70	0.257143	0.446617	2.23906	0.000228493	0.00192347	Intron		Novel
GH	chr19	49746191	A	C	0	44	0	24	89	0.269663	#DIV/0!	0	0.000229172	0.00192347	Intron		Novel
GH	chr19	49749608	G	C	10	77	0.12987	0	95	0	0	#DIV/0!	0.000229328	0.00192347	Intron		Novel
GH	chr19	49666756	G	A	7	46	0.152174	0	99	0	0	#DIV/0!	0.000231882	0.00194096	Intron		Novel
GHR	chr20	34079329	A	G	21	49	0.428571	71	95	0.747368	1.74386	0.573441	0.00023318	0.00194788	Intron		Novel
GHR	chr20	34172530	G	A	10	72	0.138889	0	88	0	0	#DIV/0!	0.000235796	0.00196207	Intron		Novel
GH	chr19	49768236	G	A	5	34	0.147059	38	71	0.535211	3.63944	0.274768	0.00024254	0.00200984	Intron		Novel
JNK1	chr10	73819665	T	C	7	53	0.132075	0	114	0	0	#DIV/0!	0.000243598	0.00201456	Intron		Novel
IGF1	chr5	71154033	T	C	8	41	0.195122	47	87	0.54023	2.76868	0.361183	0.00024763	0.00203819	Intron		Novel
GH	chr19	49688278	G	T	23	39	0.589744	20	83	0.240964	0.408591	2.44744	0.000248325	0.00203819	Intron		Published dbSNPv130
MAPK1	chr17	75266534	C	T	15	28	0.535714	9	61	0.147541	0.27541	3.63095	0.000250617	0.00205208	Intron		Novel
GH	chr19	49769574	T	G|C	0	7	0	10	11	0.909091	#DIV/0!	0	0.000251383	0.00205429	Intron		Novel
GH	chr19	49797429	G	A	8	43	0.186047	0	71	0	0	#DIV/0!	0.000263489	0.00214052	Intron		Novel
TNF_R	chr23	33219098	A	G	0	40	0	10	36	0.277778	#DIV/0!	0	0.000266296	0.00215909	Intron		Novel
GHR	chr20	34167126	G	A	15	41	0.365854	7	81	0.0864198	0.236214	4.23345	0.000274342	0.00221563	Intron		Novel
GHR	chr20	34158295	C	T	0	43	0	18	72	0.25	#DIV/0!	0	0.000277526	0.00223698	Intron		Novel
GHR	chr20	34061911	T	C	13	44	0.295455	32	46	0.695652	2.35452	0.424716	0.000287675	0.00230979	Intron		Novel
GHR	chr20	34009815	T	C	10	31	0.322581	45	62	0.725806	2.25	0.444444	0.000295592	0.00236875	Intron		Novel
GHR	chr20	34016434	C	A	16	47	0.340426	48	70	0.685714	2.01429	0.496454	0.00030669	0.00245293	Intron		Novel
GH	chr19	49693859	T	A	21	59	0.355932	66	101	0.653465	1.83593	0.544684	0.000307381	0.00245371	Intron		Published dbSNPv130
E2_R_alpha	chr9	92211427	C	T	0	48	0	18	80	0.225	#DIV/0!	0	0.000320476	0.00255331	Intron		Novel
GHR	chr20	34165970	A	G	12	24	0.5	0	20	0	0	#DIV/0!	0.000325317	0.00258193	Intron		Novel
GH	chr19	49669001	C	T	6	61	0.0983607	0	164	0	0	#DIV/0!	0.00032955	0.00261052	Intron		Novel
GHR	chr20	34054364	G	A	13	53	0.245283	44	78	0.564103	2.2998	0.43482	0.000332312	0.00262736	Intron		Novel
JNK1	chr10	73845266	C	T	6	12	0.5	0	26	0	0	#DIV/0!	0.0003347	0.00263616	Intron		Novel
ALS	chr25	1818721	C	G	6	23	0.26087	0	57	0	0	#DIV/0!	0.00033593	0.00264082	Intron		Novel
GH	chr19	49744840	G	A	8	55	0.145455	0	88	0	0	#DIV/0!	0.00034268	0.00268399	Intron		Novel
GH	chr19	49690931	T	G	21	27	0.777778	19	55	0.345455	0.444156	2.25146	0.00034272	0.00268399	Intron		Published dbSNPv130
GHR	chr20	34078072	T	C	6	16	0.375	31	35	0.885714	2.3619	0.423387	0.000347326	0.00271492	Intron		Novel
GH	chr19	49740018	G	A	18	43	0.418605	33	41	0.804878	1.92276	0.520085	0.000350046	0.00273102	Intron		Novel
GH	chr19	49666815	T	C	7	48	0.145833	0	95	0	0	#DIV/0!	0.000352285	0.00274331	Intron		Novel
IGFBP5	chr2	108854165	C	A	37	43	0.860465	46	85	0.541176	0.628935	1.58999	0.000357665	0.00277476	Intron		Novel
IGF1	chr5	71171306	C	T	0	51	0	15	76	0.197368	#DIV/0!	0	0.000368486	0.00285335	Intron		Novel
GHR	chr20	34061264	A	G	9	25	0.36	46	59	0.779661	2.16573	0.461739	0.000374888	0.0028975	Intron		Novel
GH	chr19	49693882	G	C	28	52	0.538462	27	109	0.247706	0.460026	2.17379	0.000379541	0.00292254	Intron		Published dbSNPv130
GH	chr19	49764131	C	T	8	46	0.173913	0	71	0	0	#DIV/0!	0.00038264	0.00294092	Intron		Novel
GHR	chr20	34162083	G	A	8	33	0.242424	0	49	0	0	#DIV/0!	0.000389551	0.00297744	Intron		Novel
GHR	chr20	34174362	T	C	6	19	0.315789	0	44	0	0	#DIV/0!	0.00039932	0.00303795	Intron		Novel
GHR	chr20	34054548	T	G	8	34	0.235294	34	54	0.62963	2.67593	0.373702	0.000411612	0.00312296	Intron		Novel
GH	chr19	49693924	C	T	28	45	0.622222	29	97	0.298969	0.480486	2.08123	0.000412856	0.00312667	Intron		Published dbSNPv130
GH	chr19	49691430	C	T	20	29	0.689655	16	58	0.275862	0.4	2.5	0.00042193	0.00318537	Intron		Novel
GH	chr19	49746345	G	C	0	36	0	16	53	0.301887	#DIV/0!	0	0.000422148	0.00318537	Intron		Novel
GH	chr19	49749737	G	T	9	61	0.147541	0	78	0	0	#DIV/0!	0.000423221	0.00318765	Intron		Novel
GH	chr19	49798238	G	A	6	45	0.133333	0	112	0	0	#DIV/0!	0.000431335	0.00323697	Intron		Novel
GHR	chr20	34127713	A	G	21	57	0.368421	69	104	0.663462	1.80082	0.555301	0.000451624	0.00338309	Intron		Novel
IGF1R	chr21	6837745	G	C	37	60	0.616667	57	162	0.351852	0.570571	1.75263	0.000452567	0.00338402	Intron		Published dbSNPv130
GHR	chr20	34062908	C	T	9	38	0.236842	39	65	0.6	2.53333	0.394737	0.000461178	0.00343023	Intron		Novel
IGF1	chr5	71192567	A	G	0	62	0	23	137	0.167883	#DIV/0!	0	0.000464064	0.00344507	Intron		Novel
GHR	chr20	34109259	C	T	12	38	0.315789	65	99	0.656566	2.07912	0.480972	0.0004674	0.00346363	Intron		Novel
GH	chr19	49710122	T	G	6	32	0.1875	0	76	0	0	#DIV/0!	0.000473565	0.00350303	Intron		Novel
IGFBP2	chr2	108814981	G	A	6	24	0.25	0	55	0	0	#DIV/0!	0.000484223	0.00357547	Intron		Novel
GH	chr19	49751900	T	A	0	67	0	19	126	0.150794	#DIV/0!	0	0.000498011	0.00366419	Intron		Novel
GHR	chr20	34070544	G	A	15	48	0.3125	53	83	0.638554	2.04337	0.489387	0.000504453	0.003705	Intron		Novel
GH	chr19	49721497	T	C	6	14	0.428571	16	16	1	2.33333	0.428571	0.000513077	0.003755	Intron		Novel
MAPK1	chr17	75250282	G	T	0	58	0	28	149	0.187919	#DIV/0!	0	0.000514522	0.00375893	Intron		Novel
GH	chr19	49760416	G	A	8	19	0.421053	0	24	0	0	#DIV/0!	0.000521225	0.00379656	Intron		Novel
GHR	chr20	34108610	C	T	8	33	0.242424	61	101	0.60396	2.49134	0.401391	0.00052151	0.00379656	Intron		Novel
GHR	chr20	34176343	T	A	12	31	0.387097	5	63	0.0793651	0.205026	4.87742	0.000534702	0.00387214	Intron		Novel
GH	chr19	49879857	G	A	7	55	0.127273	0	100	0	0	#DIV/0!	0.000545921	0.00393959	Intron		Novel
IGF1	chr5	71178220	T	G	6	56	0.107143	0	133	0	0	#DIV/0!	0.000555687	0.00400308	Intron		Novel
GHR	chr20	34050125	C	T	14	54	0.259259	35	59	0.59322	2.28814	0.437037	0.000562594	0.00404578	Intron		Novel
IGFBP2	chr2	108812345	C	T	0	19	0	19	46	0.413043	#DIV/0!	0	0.000578009	0.00413931	Intron		Novel
GHR	chr20	34155077	G	C	17	39	0.435897	5	47	0.106383	0.244055	4.09744	0.00057879	0.00413931	Intron		Novel
SLC5A1	chr17	73976953	T	C	21	37	0.567568	17	75	0.226667	0.399365	2.50397	0.000586535	0.00418159	Intron		Novel
IGF1	chr5	71129312	G	T	4	44	0.0909091	24	59	0.40678	4.47458	0.223485	0.000616753	0.00438897	Intron		Novel
GHR	chr20	34054368	C	T	14	55	0.254545	43	76	0.565789	2.22274	0.449894	0.000626902	0.00444638	Intron		Novel
GH	chr19	49747557	C	G	29	50	0.58	77	91	0.846154	1.45889	0.685455	0.000631143	0.0044688	Intron		Published dbSNPv130
IGFBP4	chr19	41944148	T	G	6	25	0.24	0	54	0	0	#DIV/0!	0.000637136	0.00450352	Intron		Novel
GH	chr19	49742489	A	G	11	38	0.289474	35	53	0.660377	2.2813	0.438346	0.000644666	0.0045335	Intron		Novel
GHR	chr20	34110664	C	T	26	71	0.366197	64	101	0.633663	1.73039	0.577905	0.000650261	0.00455734	Intron		Novel
GH	chr19	49795072	T	G	9	47	0.191489	0	54	0	0	#DIV/0!	0.00065251	0.00456536	Intron		Novel
Pit1	chr1	35750595	A	G	0	22	0	13	31	0.419355	#DIV/0!	0	0.000659409	0.00460126	Intron		Novel
IGF1R	chr21	6816849	A	G	8	55	0.145455	0	77	0	0	#DIV/0!	0.000661212	0.00460288	Intron		Novel
GHR	chr20	34050062	T	C	7	33	0.212121	24	38	0.631579	2.97744	0.335859	0.000667407	0.0046382	Intron		Novel
GHR	chr20	34054291	T	G	9	37	0.243243	34	56	0.607143	2.49603	0.400636	0.000680297	0.00470568	Intron		Novel
GHR	chr20	34185813	T	G	9	33	0.272727	0	36	0	0	#DIV/0!	0.000680531	0.00470568	Intron		Novel
IGF1R	chr21	6827104	G	T	7	42	0.166667	0	71	0	0	#DIV/0!	0.000698553	0.00482223	Intron		Novel
MAP_kinase_15	chr14	856990	T	G	0	19	0	14	33	0.424242	#DIV/0!	0	0.000711543	0.00487933	Intron		Novel
GH	chr19	49778531	G	C	0	32	0	12	39	0.307692	#DIV/0!	0	0.00071614	0.00490127	Intron		Novel
IGFBP2	chr2	108812346	C	T	0	19	0	20	46	0.434783	#DIV/0!	0	0.000717114	0.00490127	Intron		Novel
GH	chr19	49794615	T	C	6	42	0.142857	0	92	0	0	#DIV/0!	0.000730816	0.00498668	Intron		Novel
GHR	chr20	34012744	T	C	25	59	0.423729	86	125	0.688	1.62368	0.615885	0.000742651	0.00504614	Intron		Novel
GH	chr19	49855905	C	T	6	56	0.107143	0	124	0	0	#DIV/0!	0.000747695	0.00506839	Intron		Novel
GHR	chr20	34158025	A	T	0	26	0	16	44	0.363636	#DIV/0!	0	0.000756015	0.0051164	Intron		Novel
GHR	chr20	34110467	T	C	0	20	0	14	34	0.411765	#DIV/0!	0	0.000761204	0.0051431	Intron		Novel
GHR	chr20	34057000	T	C	8	36	0.222222	38	66	0.575758	2.59091	0.385965	0.000785847	0.00530094	Intron		Novel
GHR	chr20	33998093	C	T	21	39	0.538462	63	75	0.84	1.56	0.641026	0.000790225	0.00530451	Intron		Novel
IGF1	chr5	71147467	A	T	0	23	0	13	36	0.361111	#DIV/0!	0	0.000793704	0.00531923	Intron		Novel
GHR	chr20	34110469	A	T	0	20	0	14	35	0.4	#DIV/0!	0	0.000803244	0.00536577	Intron		Novel
GH	chr19	49752571	C	T	0	109	0	16	168	0.0952381	#DIV/0!	0	0.000806577	0.00537935	Intron		Novel
GH	chr19	49694899	C	A	15	28	0.535714	7	45	0.155556	0.29037	3.44388	0.000813191	0.00539734	Intron		Published dbSNPv130
MAPK2	chr29	43982789	G	A	24	44	0.545455	20	83	0.240964	0.441767	2.26364	0.000846066	0.00560654	Intron		Novel
GH	chr19	49760804	C	T	0	31	0	10	32	0.3125	#DIV/0!	0	0.000851797	0.00563549	Intron		Novel
GH	chr19	49922300	G	A	6	40	0.15	0	84	0	0	#DIV/0!	0.000859568	0.00567782	Intron		Novel
GHR	chr20	34161295	A	G	12	23	0.521739	0	14	0	0	#DIV/0!	0.000871152	0.00574516	Intron		Novel
GHR	chr20	34109955	G	A	18	54	0.333333	70	114	0.614035	1.84211	0.542857	0.000886592	0.00583767	Intron		Novel
GHR	chr20	34061909	G	T	9	44	0.204545	25	44	0.568182	2.77778	0.36	0.000889734	0.00584905	Intron		Novel
GHR	chr20	34050161	G	A	18	60	0.3	45	75	0.6	2	0.5	0.000899104	0.00590126	Intron		Novel
GH	chr19	49883341	C	T	10	34	0.294118	0	33	0	0	#DIV/0!	0.000901992	0.00591084	Intron		Novel
IGFBP2	chr2	108832994	T	C	29	39	0.74359	36	87	0.413793	0.55648	1.79701	0.000923533	0.00602336	Intron		Novel
IGF1	chr5	71171570	G	A	0	56	0	18	106	0.169811	#DIV/0!	0	0.000925488	0.0060266	Intron		Novel
GH	chr19	49759212	G	C	24	66	0.363636	66	105	0.628571	1.72857	0.578512	0.000931394	0.00605553	Intron		Novel
GH	chr19	49798178	A	G	5	35	0.142857	0	100	0	0	#DIV/0!	0.000936348	0.00607818	Intron		Novel
IGF1	chr5	71166166	T	A	5	25	0.2	0	69	0	0	#DIV/0!	0.000967918	0.00625366	Intron		Novel
GH	chr19	49838634	G	A	31	55	0.563636	20	75	0.266667	0.473118	2.11364	0.00097927	0.00629748	Intron		Novel
PDK2	chr19	37736954	T	C	7	54	0.12963	0	86	0	0	#DIV/0!	0.000986122	0.0063317	Intron		Novel
HexoKinase_1	chr28	24976342	T	C	6	22	0.272727	0	42	0	0	#DIV/0!	0.00099518	0.00637995	Intron		Novel
IGF1	chr5	71184300	G	T	0	46	0	15	73	0.205479	#DIV/0!	0	0.00100498	0.00641296	Intron		Novel
GH	chr19	49668863	C	T	5	39	0.128205	0	110	0	0	#DIV/0!	0.00100678	0.00641453	Intron		Novel
GH	chr19	49820822	T	C	6	12	0.5	0	20	0	0	#DIV/0!	0.00101965	0.00648656	Intron		Published dbSNPv130
GnRH_receptor	chr6	86125688	A	T	0	4	0	15	16	0.9375	#DIV/0!	0	0.00103199	0.00655497	Intron		Novel
GH	chr19	49752079	C	T	0	83	0	14	115	0.121739	#DIV/0!	0	0.00103361	0.00655517	Intron		Novel
IGF2R	chr9	100135169	G	A	6	53	0.113208	0	108	0	0	#DIV/0!	0.00104288	0.0065739	Intron		Novel
DAC2	chr9	38291685	G	A	0	8	0	8	10	0.8	#DIV/0!	0	0.00105124	0.00661623	Intron		Novel
IGF1R	chr21	6830017	G	A	7	71	0.0985915	0	113	0	0	#DIV/0!	0.00105362	0.00662112	Intron		Novel
IGF1R	chr21	6868149	T	C	6	72	0.0833333	0	148	0	0	#DIV/0!	0.00106279	0.00665853	Intron		Novel
GHR	chr20	34009239	T	C	37	66	0.560606	62	76	0.815789	1.45519	0.687195	0.00107248	0.00670909	Intron		Novel
IGFBP4	chr19	41941800	G	T	50	74	0.675676	163	190	0.857895	1.26968	0.787597	0.00109138	0.006817	Intron		Novel
GHR	chr20	33999640	G	A	7	22	0.318182	12	13	0.923077	2.9011	0.344697	0.0010942	0.0068243	Intron		Novel
GHR	chr20	33929920	T	C	22	43	0.511628	99	127	0.779528	1.52362	0.656331	0.00112216	0.00698816	Intron		Novel
GH	chr19	49809538	C	A	0	44	0	19	86	0.22093	#DIV/0!	0	0.00114098	0.00708401	Intron		Novel
IGFBP4	chr19	41939166	C	T	6	40	0.15	0	78	0	0	#DIV/0!	0.00116486	0.00721062	Intron		Novel
IGF1R	chr21	6829381	G	T	7	29	0.241379	0	42	0	0	#DIV/0!	0.00117362	0.00724313	Intron		Novel
GHR	chr20	34003115	C	T	12	33	0.363636	49	69	0.710145	1.9529	0.512059	0.00117577	0.0072456	Intron		Novel
GH	chr19	49748059	C	T	8	41	0.195122	36	70	0.514286	2.63571	0.379404	0.00118062	0.00726468	Intron		Published dbSNPv130
GH	chr19	49769491	G	T	6	31	0.193548	0	59	0	0	#DIV/0!	0.00118256	0.00726582	Intron		Novel
GH	chr19	49914928	T	C	7	34	0.205882	0	50	0	0	#DIV/0!	0.00118772	0.00728668	Intron		Novel
GHR	chr20	34009336	C	G	33	97	0.340206	45	76	0.592105	1.74043	0.57457	0.00120869	0.00740432	Intron		Novel
IGF1	chr5	71171202	T	C	7	67	0.104478	0	103	0	0	#DIV/0!	0.00121053	0.00740467	Intron		Novel
GH	chr19	49740724	T	C	20	42	0.47619	47	59	0.79661	1.67288	0.597771	0.00122666	0.00747383	Intron		Novel
GHR	chr20	34084572	C	G	17	58	0.293103	66	118	0.559322	1.90828	0.524033	0.00122704	0.00747383	Intron		Novel
GH	chr19	49666852	G	A	6	40	0.15	0	77	0	0	#DIV/0!	0.00122726	0.00747383	Intron		Novel
IGF1R	chr21	6838277	A	G	52	53	0.981132	74	95	0.778947	0.793927	1.25956	0.00123614	0.00751685	Intron		Published dbSNPv130
GH	chr19	49746291	G	T	6	38	0.157895	30	63	0.47619	3.01587	0.331579	0.00128071	0.00776501	Intron		Novel
GH	chr19	49760223	G	A	7	39	0.179487	59	122	0.483607	2.69438	0.371143	0.00128549	0.00778256	Intron		Novel
GHR	chr20	34172305	A	C	7	14	0.5	0	17	0	0	#DIV/0!	0.00130515	0.00789008	Intron		Novel
GHR	chr20	34051530	G	T	14	43	0.325581	52	82	0.634146	1.94774	0.513417	0.00131795	0.00795582	Intron		Novel
GHR	chr20	34171627	A	T	19	33	0.575758	14	61	0.229508	0.398619	2.50866	0.00134704	0.00811955	Intron		Novel
GHR	chr20	34136980	C	T	7	21	0.333333	0	28	0	0	#DIV/0!	0.00135366	0.00814756	Intron		Novel
GH	chr19	49762623	G	C	16	51	0.313725	50	83	0.60241	1.92018	0.520784	0.00138576	0.00832865	Intron		Novel
GH	chr19	49878425	C	T	34	37	0.918919	45	73	0.616438	0.67083	1.49069	0.00139176	0.00835259	Intron		Novel
GHR	chr20	34162524	A	G	17	35	0.485714	4	34	0.117647	0.242215	4.12857	0.00140005	0.00838755	Intron		Novel
IGF1R	chr21	6831951	A	C	8	28	0.285714	0	31	0	0	#DIV/0!	0.00140164	0.00838755	Intron		Novel
GHR	chr20	34009800	C	G	11	30	0.366667	47	65	0.723077	1.97203	0.507092	0.00141859	0.00846444	Intron		Novel
GH	chr19	49917208	C	T	5	18	0.277778	0	43	0	0	#DIV/0!	0.00144021	0.00857485	Intron		Novel
GH	chr19	49668833	T	C	5	45	0.111111	0	116	0	0	#DIV/0!	0.001443	0.00857485	Intron		Novel
GHR	chr20	34104634	C	T	9	26	0.346154	36	49	0.734694	2.12245	0.471154	0.00144332	0.00857485	Intron		Novel
GH	chr19	49840338	C	T	110	220	0.5	30	98	0.306122	0.612245	1.63333	0.00144539	0.00857485	Intron		Novel
GHR	chr20	34166514	A	C	13	28	0.464286	0	17	0	0	#DIV/0!	0.00145204	0.00859555	Intron		Novel
STAT5A	chr19	43745436	G	C	6	33	0.181818	0	60	0	0	#DIV/0!	0.00145303	0.00859555	Intron		Novel
GHR	chr20	33951090	T	G	9	21	0.428571	16	17	0.941176	2.19608	0.455357	0.00146476	0.00865253	Intron		Novel
IGF2R	chr9	100090036	A	C	0	19	0	18	46	0.391304	#DIV/0!	0	0.00148073	0.00872352	Intron		Novel
IGF1	chr5	71177822	G	A	0	41	0	13	57	0.22807	#DIV/0!	0	0.001481	0.00872352	Intron		Novel
GHR	chr20	34161541	A	G	17	52	0.326923	5	62	0.0806452	0.246679	4.05385	0.00152137	0.00893588	Intron		Novel
IGFBP2	chr2	108831212	C	T	20	21	0.952381	11	22	0.5	0.525	1.90476	0.00153301	0.00897877	Intron		Novel
GH	chr19	49741364	G	A	8	22	0.363636	19	22	0.863636	2.375	0.421053	0.00155462	0.00909243	Intron		Novel
GH	chr19	49677394	G	A	6	40	0.15	0	72	0	0	#DIV/0!	0.0016044	0.00931769	Intron		Novel
GH	chr19	49769369	A	G	7	40	0.175	0	55	0	0	#DIV/0!	0.00168719	0.00974374	Intron		Novel
PtdIns	chr1	90221002	G	A	7	43	0.162791	0	59	0	0	#DIV/0!	0.00174496	0.0100075	Intron		Novel
GH	chr19	49841921	G	C	73	73	1	112	128	0.875	0.875	1.14286	0.00175277	0.0100384	Intron		Published dbSNPv130
JNK1	chr10	73821929	G	C	0	22	0	12	35	0.342857	#DIV/0!	0	0.0017596	0.0100636	Intron		Novel
GH	chr19	49738382	C	T	6	57	0.105263	0	102	0	0	#DIV/0!	0.00177897	0.0101603	Intron		Novel
GH	chr19	49809211	C	T	5	21	0.238095	0	48	0	0	#DIV/0!	0.00181065	0.0103252	Intron		Novel
IGF1	chr5	71137883	T	C	0	67	0	17	138	0.123188	#DIV/0!	0	0.00181283	0.0103252	Intron		Novel
GHR	chr20	34051825	C	T	15	36	0.416667	54	74	0.72973	1.75135	0.570988	0.00182041	0.0103541	Intron		Novel
GHR	chr20	34023598	T	A	21	40	0.525	55	67	0.820896	1.56361	0.639545	0.00182298	0.0103544	Intron		Novel
GHR	chr20	34056386	T	G	14	48	0.291667	37	61	0.606557	2.07963	0.480856	0.0018353	0.0104101	Intron		Novel
JNK1	chr10	73819853	G	A	3	36	0.0833333	33	90	0.366667	4.4	0.227273	0.00184793	0.0104618	Intron		Published dbSNPv130
GH	chr19	49677094	A	G	6	50	0.12	0	88	0	0	#DIV/0!	0.00184947	0.0104618	Intron		Novel
GH	chr19	49690249	A	G	27	38	0.710526	11	34	0.323529	0.455338	2.19617	0.00190664	0.0107411	Intron		Published dbSNPv130
IGF1	chr5	71132649	C	T	4	36	0.111111	23	53	0.433962	3.90566	0.256039	0.00190962	0.0107433	Intron		Novel
GHR	chr20	34062882	G	T	14	50	0.28	45	79	0.56962	2.03436	0.491556	0.00191785	0.010751	Intron		Novel
GH	chr19	49738281	A	G	0	42	0	14	75	0.186667	#DIV/0!	0	0.00191881	0.010751	Intron		Novel
MAPK1	chr17	75266215	G	A	6	7	0.857143	0	0	#DIV/0!	#DIV/0!	#DIV/0!	0.00195776	0.0109249	Intron		Novel
GH	chr19	49810209	T	C	5	50	0.1	0	119	0	0	#DIV/0!	0.00195776	0.0109249	Intron		Novel
IGF2	chr29	51268650	G	T	6	6	1	0	0	#DIV/0!	#DIV/0!	#DIV/0!	0.00195776	0.0109249	Intron		Novel
GH	chr19	49690546	A	G	5	13	0.384615	11	11	1	2.6	0.384615	0.00197425	0.011002	Intron		Novel
MAPK2	chr29	43985878	C	G	6	18	0.333333	0	28	0	0	#DIV/0!	0.00198189	0.0110298	Intron		Novel
GH	chr19	49792826	T	C	7	41	0.170732	0	54	0	0	#DIV/0!	0.00203455	0.0112773	Intron		Novel
GHR	chr20	34032288	C	T	5	31	0.16129	0	71	0	0	#DIV/0!	0.00203995	0.0112921	Intron		Novel
GHR	chr20	34054378	C	T	14	50	0.28	45	80	0.5625	2.00893	0.497778	0.00204916	0.0113209	Intron		Novel
INSR	chr7	14522024	C	A	0	91	0	13	143	0.0909091	#DIV/0!	0	0.00205835	0.0113209	Intron		Novel
GH	chr19	49678283	A	G	6	53	0.113208	0	91	0	0	#DIV/0!	0.00206019	0.0113209	Intron		Novel
GH	chr19	49840392	G	C	35	59	0.59322	40	117	0.34188	0.576313	1.73517	0.00206158	0.0113209	Intron		Novel
GHR	chr20	34183538	C	T	0	26	0	9	29	0.310345	#DIV/0!	0	0.00206649	0.0113328	Intron		Novel
GHR	chr20	34056995	A	G	9	37	0.243243	37	66	0.560606	2.30471	0.433893	0.00208206	0.0114031	Intron		Novel
GH	chr19	49724285	A	G	18	39	0.461538	46	59	0.779661	1.68927	0.591973	0.00215297	0.0117061	Intron		Novel
INSR	chr7	14606915	G	A	16	38	0.421053	10	69	0.144928	0.344203	2.90526	0.00215438	0.0117061	Intron		Novel
IGFBP2	chr2	108825870	T	G	7	38	0.184211	0	49	0	0	#DIV/0!	0.00215976	0.01172	Intron		Novel
GH	chr19	49747516	A	G	9	67	0.134328	35	100	0.35	2.60556	0.383795	0.00217077	0.0117643	Intron		Novel
GHR	chr20	34155701	C	T	0	44	0	11	59	0.186441	#DIV/0!	0	0.00217562	0.0117751	Intron		Novel
GHR	chr20	34173003	A	G	0	50	0	19	118	0.161017	#DIV/0!	0	0.00217885	0.0117772	Intron		Novel
GH	chr19	49775588	C	T	0	44	0	14	69	0.202899	#DIV/0!	0	0.00222292	0.0119685	Intron		Novel
GH	chr19	49908757	T	G	31	64	0.484375	89	124	0.717742	1.48179	0.67486	0.00225348	0.0121172	Intron		Published dbSNPv130
IGF1R	chr21	6824038	T	C	5	45	0.111111	0	102	0	0	#DIV/0!	0.00228786	0.0122573	Intron		Novel
GHR	chr20	34022220	G	A	8	37	0.216216	0	38	0	0	#DIV/0!	0.00228842	0.0122573	Intron		Novel
P85_beta	chr7	4997651	T	G	5	11	0.454545	0	21	0	0	#DIV/0!	0.00229422	0.0122724	Intron		Novel
IGF1	chr5	71147466	C	T	0	22	0	13	36	0.361111	#DIV/0!	0	0.0023438	0.0124744	Intron		Novel
GHR	chr20	34163218	T	C	9	20	0.45	5	49	0.102041	0.226757	4.41	0.00234583	0.0124744	Intron		Novel
IGF1R	chr21	6838993	C	A	0	53	0	11	64	0.171875	#DIV/0!	0	0.00238322	0.0126018	Intron		Published dbSNPv130
GH	chr19	49768356	C	T	6	43	0.139535	0	70	0	0	#DIV/0!	0.00241295	0.0127427	Intron		Novel
GHR	chr20	34057096	A	G	19	60	0.316667	51	88	0.579545	1.83014	0.546405	0.00242733	0.0128023	Intron		Novel
GHR	chr20	33994993	C	T	28	56	0.5	102	139	0.733813	1.46763	0.681373	0.00243117	0.0128062	Intron		Novel
GH	chr19	49886099	C	T	0	65	0	14	107	0.130841	#DIV/0!	0	0.00245193	0.0128827	Intron		Novel
GH	chr19	49879266	A	T	4	38	0.105263	33	87	0.37931	3.60345	0.277512	0.00247239	0.0129738	Intron		Novel
GH	chr19	49782252	G	A	5	41	0.121951	0	90	0	0	#DIV/0!	0.00251812	0.013197	Intron		Novel
IGF1R	chr21	6848781	C	T	39	54	0.722222	76	158	0.481013	0.666018	1.50146	0.00253574	0.0132725	Intron		Novel
GH	chr19	49791457	T	C	42	64	0.65625	95	111	0.855856	1.30416	0.766776	0.0025402	0.0132791	Intron		Novel
GH	chr19	49797538	T	C	6	39	0.153846	0	62	0	0	#DIV/0!	0.00257439	0.0134408	Intron		Novel
GHR	chr20	33992302	A	G	5	44	0.113636	0	95	0	0	#DIV/0!	0.00270102	0.0140238	Intron		Novel
GHR	chr20	34185083	C	T	0	26	0	13	44	0.295455	#DIV/0!	0	0.00273899	0.0141749	Intron		Novel
IGFBP2	chr2	108820839	G	C	26	33	0.787879	21	47	0.446809	0.567103	1.76335	0.00278446	0.0143742	Intron		Novel
GH	chr19	49761543	A	G	15	37	0.405405	44	61	0.721311	1.77923	0.562039	0.00280105	0.0144418	Intron		Novel
GH	chr19	49763257	C	T	19	45	0.422222	46	64	0.71875	1.7023	0.58744	0.00280837	0.0144615	Intron		Novel
GH	chr19	49874495	C	G	5	38	0.131579	0	80	0	0	#DIV/0!	0.00286884	0.0147545	Intron		Novel
GH	chr19	49765909	C	A	13	40	0.325	44	70	0.628571	1.93407	0.517045	0.00288107	0.0147991	Intron		Novel
GH	chr19	49765837	C	A	28	71	0.394366	60	95	0.631579	1.6015	0.624413	0.00289133	0.0148189	Intron		Novel
HexoKinase_1	chr28	24882528	T	C	7	17	0.411765	0	18	0	0	#DIV/0!	0.0028921	0.0148189	Intron		Novel
GHR	chr20	34131473	C	T	17	42	0.404762	11	75	0.146667	0.362353	2.75974	0.00292273	0.0149573	Intron		Novel
GH	chr19	49793430	A	G	6	41	0.146341	0	63	0	0	#DIV/0!	0.00296325	0.0151272	Intron		Novel
IGFBP4	chr19	41938064	G	A	5	42	0.119048	0	88	0	0	#DIV/0!	0.00297183	0.0151397	Intron		Novel
GH	chr19	49782461	G	A	18	57	0.315789	46	79	0.582278	1.84388	0.542334	0.00297302	0.0151397	Intron		Novel
GH	chr19	49768362	G	T	11	42	0.261905	38	68	0.558824	2.13369	0.468672	0.00299668	0.0152414	Intron		Novel
IGF2R	chr9	100120092	G	A	0	48	0	9	54	0.166667	#DIV/0!	0	0.00305405	0.0155141	Intron		Novel
HexoKinase_3	chr7	37630166	A	G	0	23	0	14	43	0.325581	#DIV/0!	0	0.00306826	0.0155672	Intron		Novel
GHR	chr20	34170810	G	C	14	28	0.5	6	39	0.153846	0.307692	3.25	0.00311784	0.0157994	Intron		Novel
MAP_kinase_3	chr25	28001799	T	C	7	47	0.148936	0	56	0	0	#DIV/0!	0.00317417	0.0160218	Intron		Novel
GH	chr19	49703393	T	C	6	21	0.285714	34	49	0.693878	2.42857	0.411765	0.00317723	0.0160218	Intron		Novel
GH	chr19	49843455	C	G	22	40	0.55	27	98	0.27551	0.500928	1.9963	0.0031829	0.0160308	Intron		Novel
GH	chr19	49732509	A	C	6	25	0.24	0	36	0	0	#DIV/0!	0.00318953	0.0160447	Intron		Novel
STAT5A	chr19	43726048	G	A	25	32	0.78125	24	54	0.444444	0.568889	1.75781	0.00320236	0.0160896	Intron		Novel
GHRH	chr13	66800790	C	T	0	30	0	13	56	0.232143	#DIV/0!	0	0.00323065	0.0162121	Intron		Novel
GHR	chr20	34048600	G	T	15	56	0.267857	36	67	0.537313	2.00597	0.498512	0.00324192	0.0162353	Intron		Novel
GH	chr19	49765835	C	A	31	74	0.418919	63	97	0.649485	1.55038	0.645002	0.00324357	0.0162353	Intron		Novel
GH	chr19	49778603	G	C	19	61	0.311475	24	38	0.631579	2.0277	0.493169	0.00324706	0.0162353	Intron		Novel
GH	chr19	49915268	T	C	14	42	0.333333	59	97	0.608247	1.82474	0.548023	0.00327271	0.0163438	Intron		Novel
HexoKinase_1	chr28	24959803	T	C	0	26	0	14	53	0.264151	#DIV/0!	0	0.00333882	0.0166459	Intron		Novel
GHR	chr20	33929870	C	T	0	51	0	21	131	0.160305	#DIV/0!	0	0.00339148	0.0168151	Intron		Novel
IGF1	chr5	71150888	C	A	14	62	0.225806	54	119	0.453782	2.0096	0.497611	0.00343374	0.0169838	Intron		Novel
GH	chr19	49667731	G	C	0	27	0	14	55	0.254545	#DIV/0!	0	0.00345653	0.0170601	Intron		Novel
Glut_4	chr19	27359625	G	C	7	60	0.116667	54	171	0.315789	2.70677	0.369444	0.00345757	0.0170601	Intron		Novel
GH	chr19	49806553	C	G	6	63	0.0952381	0	95	0	0	#DIV/0!	0.00346153	0.0170601	Intron		Novel
GHR	chr20	34091654	G	A	10	29	0.344828	7	75	0.0933333	0.270667	3.69458	0.00347271	0.0170948	Intron		Novel
GH	chr19	49775595	G	T	0	36	0	13	63	0.206349	#DIV/0!	0	0.00352673	0.0173401	Intron		Novel
IGF2	chr29	51258274	T	G	5	27	0.185185	0	52	0	0	#DIV/0!	0.00358203	0.0175911	Intron		Novel
GHR	chr20	34017101	T	G	24	59	0.40678	57	86	0.662791	1.62936	0.613738	0.0036352	0.0177888	Intron		Novel
GH	chr19	49764412	A	G	6	40	0.15	0	58	0	0	#DIV/0!	0.00364651	0.0178231	Intron		Novel
GHR	chr20	34017684	G	T	13	33	0.393939	62	90	0.688889	1.74872	0.571848	0.00373759	0.0181823	Intron		Novel
IGF1R	chr21	6815007	T	C	6	66	0.0909091	41	155	0.264516	2.90968	0.343681	0.0037638	0.0182883	Intron		Novel
GHR	chr20	34054625	G	T	5	22	0.227273	26	42	0.619048	2.72381	0.367133	0.00382138	0.0185245	Intron		Novel
GH	chr19	49680675	G	A	6	53	0.113208	0	77	0	0	#DIV/0!	0.00384972	0.0186274	Intron		Novel
Pit1	chr1	35753588	G	C	6	57	0.105263	21	62	0.33871	3.21774	0.310777	0.00386465	0.0186686	Intron		Novel
GH	chr19	49673354	G	A	5	41	0.121951	0	79	0	0	#DIV/0!	0.00393224	0.0189508	Intron		Novel
IGF1	chr5	71133205	T	A	0	71	0	9	84	0.107143	#DIV/0!	0	0.00394061	0.0189691	Intron		Novel
GHR	chr20	34050156	C	T	18	55	0.327273	43	72	0.597222	1.82485	0.547992	0.00395955	0.0190381	Intron		Novel
IGF1R	chr21	6860128	C	A	20	33	0.606061	18	62	0.290323	0.479032	2.08754	0.00409904	0.0196175	Intron		Novel
IGF2	chr29	51263683	C	T	13	34	0.382353	9	72	0.125	0.326923	3.05882	0.00412143	0.0196791	Intron		Published dbSNPv130
GH	chr19	49915629	G	A	5	26	0.192308	33	61	0.540984	2.81311	0.355478	0.0041292	0.0196918	Intron		Novel
GHR	chr20	34086084	C	T	7	24	0.291667	19	26	0.730769	2.50549	0.399123	0.00413361	0.0196918	Intron		Published dbSNPv130
GH	chr19	49843575	C	T	35	70	0.5	44	149	0.295302	0.590604	1.69318	0.00413852	0.0196925	Intron		Novel
GHR	chr20	34082094	A	G	4	13	0.307692	18	22	0.818182	2.65909	0.376068	0.00419036	0.0198934	Intron		Novel
IGF1R	chr21	6819687	C	T	5	43	0.116279	0	81	0	0	#DIV/0!	0.00427536	0.0202041	Intron		Novel
GH	chr19	49759656	G	T	37	84	0.440476	140	224	0.625	1.41892	0.704762	0.0043609	0.0205379	Intron		Novel
GHR	chr20	34154640	G	A	18	39	0.461538	4	30	0.133333	0.288889	3.46154	0.00436871	0.0205513	Intron		Novel
GHR	chr20	34057114	C	T	19	66	0.287879	44	83	0.53012	1.84147	0.543044	0.00437392	0.0205524	Intron		Novel
GH	chr19	49759316	G	A	24	67	0.358209	57	97	0.587629	1.64046	0.609584	0.00440248	0.0206632	Intron		Novel
AKT3	chr16	30815922	C	A	6	21	0.285714	0	27	0	0	#DIV/0!	0.00442195	0.0206956	Intron		Novel
IGFBP2	chr2	108816166	G	A	6	21	0.285714	0	27	0	0	#DIV/0!	0.00442195	0.0206956	Intron		Novel
GH	chr19	49817830	C	T	13	29	0.448276	10	63	0.15873	0.35409	2.82414	0.00443646	0.0207285	Intron		Published dbSNPv130
TNF_R	chr23	33214902	T	C	0	58	0	13	103	0.126214	#DIV/0!	0	0.00445064	0.0207713	Intron		Novel
GHR	chr20	33992081	A	T	3	18	0.166667	11	16	0.6875	4.125	0.242424	0.00446903	0.0208336	Intron		Novel
IGF1R	chr21	6822488	T	G	15	58	0.258621	39	77	0.506494	1.95844	0.51061	0.00449427	0.0209277	Intron		Novel
IGF1	chr5	71192923	A	C	0	32	0	10	47	0.212766	#DIV/0!	0	0.00455401	0.0211345	Intron		Novel
GH	chr19	49666057	G	A	7	29	0.241379	0	30	0	0	#DIV/0!	0.00457506	0.021155	Intron		Novel
GH	chr19	49796344	G	A	0	53	0	6	39	0.153846	#DIV/0!	0	0.00457547	0.021155	Intron		Novel
GHR	chr20	34054916	A	G	0	7	0	12	17	0.705882	#DIV/0!	0	0.00457666	0.021155	Intron		Novel
GH	chr19	49796890	G	C	21	50	0.42	25	123	0.203252	0.483933	2.0664	0.00457889	0.021155	Intron		Novel
GHR	chr20	34164707	C	A	5	14	0.357143	0	23	0	0	#DIV/0!	0.00459283	0.0211957	Intron		Novel
GH	chr19	49740830	A	G	22	46	0.478261	71	97	0.731959	1.53046	0.653399	0.00460075	0.0212075	Intron		Novel
GH	chr19	49688866	G	C	12	21	0.571429	4	27	0.148148	0.259259	3.85714	0.00460622	0.0212075	Intron		Published dbSNPv130
IGF1R	chr21	6817537	G	A	6	44	0.136364	0	60	0	0	#DIV/0!	0.00465213	0.0213739	Intron		Novel
GH	chr19	49776301	T	C	0	7	0	5	6	0.833333	#DIV/0!	0	0.004662	0.0213918	Intron		Novel
IGF1	chr5	71178751	A	G	0	31	0	8	31	0.258065	#DIV/0!	0	0.00466637	0.0213918	Intron		Novel
GH	chr19	49740783	T	C	18	44	0.409091	56	83	0.674699	1.64926	0.606331	0.00475114	0.0217129	Intron		Novel
MAPK2	chr29	43985040	C	G	15	32	0.46875	7	44	0.159091	0.339394	2.94643	0.00475217	0.0217129	Intron		Novel
GH	chr19	49767925	T	C	25	54	0.462963	95	138	0.688406	1.48696	0.672515	0.00480476	0.021929	Intron		Novel
IGFBP2	chr2	108836989	C	T	35	38	0.921053	35	53	0.660377	0.716981	1.39474	0.00482114	0.0219795	Intron		Novel
GHR	chr20	33980203	G	C	29	69	0.42029	87	138	0.630435	1.5	0.666667	0.00483586	0.0220223	Intron		Novel
GH	chr19	49751894	G	T	0	74	0	13	128	0.101562	#DIV/0!	0	0.00489294	0.0221845	Intron		Novel
GH	chr19	49730651	T	A	7	45	0.155556	25	59	0.423729	2.72397	0.367111	0.00491437	0.0222541	Intron		Novel
GH	chr19	49788891	C	T	8	18	0.444444	37	45	0.822222	1.85	0.540541	0.00492691	0.0222541	Intron		Novel
IGF1R	chr21	6851427	T	C	5	39	0.128205	0	70	0	0	#DIV/0!	0.00492823	0.0222541	Intron		Novel
GH	chr19	49746872	G	A	6	21	0.285714	23	33	0.69697	2.43939	0.409938	0.0049298	0.0222541	Intron		Novel
GH	chr19	49728031	A	C	0	9	0	4	5	0.8	#DIV/0!	0	0.00499501	0.0224993	Intron		Novel
GH	chr19	49806540	G	A	5	61	0.0819672	0	111	0	0	#DIV/0!	0.00502882	0.0226158	Intron		Novel
IGF1	chr5	71182263	G	T	0	29	0	11	46	0.23913	#DIV/0!	0	0.00503494	0.0226158	Intron		Novel
GH	chr19	49806353	C	T	5	35	0.142857	0	62	0	0	#DIV/0!	0.00503727	0.0226158	Intron		Novel
GH	chr19	49738283	C	T	0	42	0	14	79	0.177215	#DIV/0!	0	0.00505906	0.0226644	Intron		Novel
HexoKinase_1	chr28	24996366	A	G	7	30	0.233333	29	51	0.568627	2.43697	0.410345	0.00512769	0.0229222	Intron		Novel
MAP_kinase_13	chr23	10351024	C	T	13	25	0.52	13	63	0.206349	0.396825	2.52	0.00513879	0.022947	Intron		Novel
GH	chr19	49865090	C	T	0	65	0	10	86	0.116279	#DIV/0!	0	0.0051649	0.0230179	Intron		Published dbSNPv130
IGF1R	chr21	6824365	C	T	0	11	0	30	65	0.461538	#DIV/0!	0	0.0051658	0.0230179	Intron		Novel
GH	chr19	49747684	A	G	44	58	0.758621	72	77	0.935065	1.23259	0.811303	0.00518854	0.0230704	Intron		Published dbSNPv130
GH	chr19	49918817	C	T	5	53	0.0943396	0	95	0	0	#DIV/0!	0.00519222	0.0230704	Intron		Novel
TNF_R	chr23	33214994	A	G	4	26	0.153846	24	48	0.5	3.25	0.307692	0.00519433	0.0230704	Intron		Novel
GH	chr19	49874589	A	C	29	62	0.467742	22	90	0.244444	0.522605	1.91349	0.00522984	0.0232032	Intron		Novel
GH	chr19	49876244	G	A	0	53	0	10	76	0.131579	#DIV/0!	0	0.00533055	0.0236247	Intron		Novel
IGF1R	chr21	6836044	C	T	16	30	0.533333	9	45	0.2	0.375	2.66667	0.00534584	0.0236671	Intron		Novel
GH	chr19	49797530	G	A	5	40	0.125	0	70	0	0	#DIV/0!	0.00537625	0.0237763	Intron		Novel
MAP_kinase_11	chr29	45638069	C	T	6	30	0.2	0	38	0	0	#DIV/0!	0.00542491	0.0239599	Intron		Novel
GH	chr19	49848580	T	C	75	75	1	84	94	0.893617	0.893617	1.11905	0.00542936	0.0239599	Intron		Published dbSNPv130
SIRT1	chr5	118126245	G	C	11	19	0.578947	7	38	0.184211	0.318182	3.14286	0.00543913	0.0239774	Intron		Novel
GH	chr19	49860916	T	G	0	27	0	11	47	0.234043	#DIV/0!	0	0.00547706	0.0241189	Intron		Novel
INSR	chr7	14556088	C	T	5	49	0.102041	0	86	0	0	#DIV/0!	0.00550009	0.0241448	Intron		Novel
GH	chr19	49915837	C	T	0	51	0	10	75	0.133333	#DIV/0!	0	0.00555329	0.0243312	Intron		Novel
GH	chr19	49766537	C	T	28	76	0.368421	70	122	0.57377	1.55738	0.642105	0.00562187	0.0245475	Intron		Novel
GHR	chr20	34051524	C	T	13	38	0.342105	46	74	0.621622	1.81705	0.550343	0.00568824	0.0247849	Intron		Novel
GHR	chr20	33969812	A	G	5	48	0.104167	0	83	0	0	#DIV/0!	0.00575366	0.0250436	Intron		Novel
SLC5A1	chr17	73981058	G	T	0	36	0	11	58	0.189655	#DIV/0!	0	0.00577406	0.0251059	Intron		Novel
IGFBP2	chr2	108832618	A	T	37	42	0.880952	36	57	0.631579	0.716927	1.39484	0.00578742	0.025125	Intron		Novel
GHR	chr20	34177990	A	G	9	24	0.375	5	52	0.0961538	0.25641	3.9	0.00580275	0.025125	Intron		Novel
GHR	chr20	34160447	C	A	4	10	0.4	0	22	0	0	#DIV/0!	0.00583982	0.0252436	Intron		Novel
GH	chr19	49678282	C	T	5	51	0.0980392	0	88	0	0	#DIV/0!	0.00584236	0.0252436	Intron		Novel
GHR	chr20	34009193	T	C	27	58	0.465517	62	89	0.696629	1.49646	0.668242	0.00599904	0.0258666	Intron		Novel
MAP_kinase_6	chr19	63144856	T	C	6	19	0.315789	0	22	0	0	#DIV/0!	0.00603418	0.0259369	Intron		Novel
GH	chr19	49752527	C	G	66	99	0.666667	121	147	0.823129	1.23469	0.809917	0.00607037	0.0260384	Intron		Published dbSNPv130
GH	chr19	49914686	A	G	16	33	0.484848	33	41	0.804878	1.66006	0.602388	0.00614067	0.0262582	Intron		Novel
GH	chr19	49748358	C	T	0	13	0	22	55	0.4	#DIV/0!	0	0.00616902	0.0263521	Intron		Published dbSNPv130
GHR	chr20	34003120	C	G	13	35	0.371429	46	69	0.666667	1.79487	0.557143	0.00619235	0.0263973	Intron		Novel
GH	chr19	49747886	A	G	27	53	0.509434	22	81	0.271605	0.53315	1.87564	0.00623251	0.0265411	Intron		Published dbSNPv130
GH	chr19	49688505	T	C	22	37	0.594595	12	44	0.272727	0.458678	2.18018	0.00629322	0.0267498	Intron		Published dbSNPv130
GHR	chr20	34051402	T	C	0	14	0	7	15	0.466667	#DIV/0!	0	0.00632184	0.0267924	Intron		Novel
GH	chr19	49855334	T	C	13	23	0.565217	10	46	0.217391	0.384615	2.6	0.00636143	0.0268241	Intron		Novel
GH	chr19	49665525	G	A	0	40	0	8	46	0.173913	#DIV/0!	0	0.00636704	0.0268241	Intron		Novel
GHR	chr20	34009724	C	T	23	54	0.425926	67	102	0.656863	1.5422	0.648425	0.00659709	0.027707	Intron		Novel
GH	chr19	49759786	A	T	5	20	0.25	0	31	0	0	#DIV/0!	0.00660009	0.027707	Intron		Novel
GH	chr19	49899163	A	G	13	30	0.433333	7	50	0.14	0.323077	3.09524	0.00663313	0.0278174	Intron		Novel
GH	chr19	49708161	T	C	4	10	0.4	0	21	0	0	#DIV/0!	0.00667408	0.0279281	Intron		Novel
SIRT5	chr23	43612919	G	A	0	65	0	15	141	0.106383	#DIV/0!	0	0.00667979	0.0279281	Intron		Novel
GH	chr19	49838504	G	A	23	52	0.442308	81	121	0.669421	1.51347	0.660731	0.00669526	0.0279646	Intron		Published dbSNPv130
IGF1R	chr21	6840897	C	T	15	31	0.483871	0	10	0	0	#DIV/0!	0.00672219	0.0279952	Intron		Novel
JNK1	chr10	73819533	A	G	5	37	0.135135	0	60	0	0	#DIV/0!	0.00676375	0.0281087	Intron		Novel
GH	chr19	49765712	A	G	7	29	0.241379	22	38	0.578947	2.3985	0.416928	0.00693336	0.0287557	Intron		Novel
Pit1	chr1	35758585	T	C	0	26	0	8	33	0.242424	#DIV/0!	0	0.00696579	0.0288612	Intron		Novel
GH	chr19	49759203	A	G	24	62	0.387097	70	115	0.608696	1.57246	0.635945	0.00706148	0.0291763	Intron		Novel
P85_gamma	chr3	106965919	A	G	0	48	0	16	112	0.142857	#DIV/0!	0	0.00706299	0.0291763	Intron		Novel
GH	chr19	49761089	C	G	5	21	0.238095	0	32	0	0	#DIV/0!	0.00709102	0.0292629	Intron		Novel
GH	chr19	49751126	T	C	9	32	0.28125	0	25	0	0	#DIV/0!	0.00719196	0.0296498	Intron		Novel
IGF1	chr5	71126806	T	A	0	40	0	6	34	0.176471	#DIV/0!	0	0.00725991	0.0299001	Intron		Novel
INSR	chr7	14606808	C	T	4	16	0.25	0	35	0	0	#DIV/0!	0.00728291	0.029965	Intron		Novel
Glucokinase	chr4	79918736	C	T	17	23	0.73913	12	33	0.363636	0.491979	2.03261	0.00731135	0.0300223	Intron		Novel
Prop1	chr7	39169444	A	G	56	67	0.835821	120	182	0.659341	0.788854	1.26766	0.0073631	0.0301748	Intron		Published dbSNPv130
GH	chr19	49803031	G	A	5	47	0.106383	0	75	0	0	#DIV/0!	0.00740004	0.0302441	Intron		Novel
GH	chr19	49918733	C	T	5	50	0.1	0	80	0	0	#DIV/0!	0.00740194	0.0302441	Intron		Novel
GH	chr19	49918734	A	G	5	50	0.1	0	80	0	0	#DIV/0!	0.00740194	0.0302441	Intron		Novel
GH	chr19	49692351	A	G	13	16	0.8125	17	43	0.395349	0.486583	2.05515	0.00740978	0.0302463	Intron		Published dbSNPv130
GHR	chr20	34168263	G	C	4	17	0.235294	0	37	0	0	#DIV/0!	0.00752567	0.0306862	Intron		Novel
GH	chr19	49769331	T	G	6	32	0.1875	0	37	0	0	#DIV/0!	0.00755932	0.0307382	Intron		Novel
GHR	chr20	33924477	C	T	33	58	0.568966	86	111	0.774775	1.36173	0.734362	0.00756005	0.0307382	Intron		Novel
GHR	chr20	34009183	C	T	31	62	0.5	72	101	0.712871	1.42574	0.701389	0.00759886	0.0308637	Intron		Novel
GHR	chr20	34060873	A	T	19	46	0.413043	73	112	0.651786	1.57801	0.633711	0.0076133	0.0308637	Intron		Novel
GHR	chr20	33926743	G	A	0	61	0	11	106	0.103774	#DIV/0!	0	0.00762557	0.0308832	Intron		Novel
GHR	chr20	34054413	C	G	8	40	0.2	51	114	0.447368	2.23684	0.447059	0.00764994	0.0309516	Intron		Novel
IGFBP2	chr2	108826161	A	G	40	49	0.816327	78	130	0.6	0.735	1.36054	0.00767002	0.0309833	Intron		Novel
GHR	chr20	34056239	C	T	20	53	0.377358	49	79	0.620253	1.64367	0.608394	0.00774953	0.0312627	Intron		Novel
GH	chr19	49807835	A	G	17	34	0.5	8	40	0.2	0.4	2.5	0.00781141	0.031451	Intron		Novel
GH	chr19	49807836	A	G	17	34	0.5	8	40	0.2	0.4	2.5	0.00781141	0.031451	Intron		Novel
IGF2R	chr9	100144553	T	C	68	78	0.871795	106	149	0.711409	0.816028	1.22545	0.00785588	0.0315686	Intron		Novel
GH	chr19	49783557	C	T	6	39	0.153846	0	45	0	0	#DIV/0!	0.0080265	0.0320672	Intron		Novel
GHR	chr20	34161339	A	G	5	12	0.416667	0	16	0	0	#DIV/0!	0.00805861	0.0321334	Intron		Novel
IGF1	chr5	71159916	C	T	0	45	0	16	99	0.161616	#DIV/0!	0	0.00807042	0.0321495	Intron		Novel
IGF1	chr5	71171979	G	C	0	59	0	17	154	0.11039	#DIV/0!	0	0.00809726	0.0322254	Intron		Novel
PEPCK	chr13	59376353	G	A	13	42	0.309524	5	55	0.0909091	0.293706	3.40476	0.00823352	0.0327047	Intron		Novel
GH	chr19	49745635	C	G	0	11	0	8	16	0.5	#DIV/0!	0	0.00824972	0.0327376	Intron		Novel
GH	chr19	49915838	G	A	5	48	0.104167	0	74	0	0	#DIV/0!	0.00826051	0.0327437	Intron		Novel
IGF2R	chr9	100135491	G	A	67	168	0.39881	149	280	0.532143	1.33433	0.749441	0.00828213	0.0327719	Intron		Novel
GH	chr19	49693780	C	T	23	39	0.589744	23	73	0.315068	0.534247	1.87179	0.0083305	0.0329003	Intron		Published dbSNPv130
AKT2	chr18	49297879	G	A	5	42	0.119048	0	64	0	0	#DIV/0!	0.00839413	0.0331199	Intron		Novel
INSR	chr7	14554029	G	A	3	24	0.125	23	51	0.45098	3.60784	0.277174	0.00842508	0.0331947	Intron		Novel
GHR	chr20	34172037	A	G	7	16	0.4375	0	13	0	0	#DIV/0!	0.00842912	0.0331947	Intron		Novel
HexoKinase_4	chr11	74270693	C	T	5	34	0.147059	0	51	0	0	#DIV/0!	0.00848302	0.0333434	Intron		Novel
GHR	chr20	34155463	A	G	12	36	0.333333	6	57	0.105263	0.315789	3.16667	0.00852823	0.0334893	Intron		Novel
STAT5A	chr19	43746241	C	A	6	58	0.103448	0	67	0	0	#DIV/0!	0.00862899	0.0338528	Intron		Novel
IGFBP2	chr2	108834033	G	C	28	35	0.8	31	59	0.525424	0.65678	1.52258	0.00866999	0.0339767	Intron		Novel
GH	chr19	49753673	G	C	6	50	0.12	0	57	0	0	#DIV/0!	0.00879277	0.0343325	Intron		Novel
GH	chr19	49691086	G	A	15	23	0.652174	12	40	0.3	0.46	2.17391	0.00880418	0.0343446	Intron		Published dbSNPv130
GH	chr19	49775814	T	C	0	19	0	4	10	0.4	#DIV/0!	0	0.00884173	0.0344391	Intron		Novel
GHR	chr20	34016970	C	T	31	64	0.484375	101	149	0.677852	1.39944	0.714573	0.00906841	0.0351416	Intron		Novel
GHR	chr20	34057093	C	T	5	61	0.0819672	0	92	0	0	#DIV/0!	0.00909592	0.035151	Intron		Novel
GH	chr19	49782015	T	G	0	29	0	6	27	0.222222	#DIV/0!	0	0.00911685	0.0351991	Intron		Novel
GH	chr19	49838541	T	C	26	50	0.52	37	122	0.303279	0.583228	1.71459	0.00913237	0.0352261	Intron		Novel
GH	chr19	49753517	A	G	36	113	0.318584	65	133	0.488722	1.53404	0.651872	0.00916526	0.03532	Intron		Published dbSNPv130
MAPK2	chr29	43986132	T	G	6	33	0.181818	0	36	0	0	#DIV/0!	0.00923917	0.0355717	Intron		Novel
GH	chr19	49847404	A	G	31	76	0.407895	39	164	0.237805	0.583006	1.71525	0.00930931	0.0356756	Intron		Novel
GHR	chr20	34054727	C	G	4	17	0.235294	27	43	0.627907	2.6686	0.374728	0.00935423	0.0357815	Intron		Novel
GH	chr19	49816813	T	C	12	61	0.196721	41	103	0.398058	2.02346	0.494202	0.00939419	0.0358679	Intron		Published dbSNPv130
GH	chr19	49924727	G	A	5	63	0.0793651	0	94	0	0	#DIV/0!	0.00942969	0.0359703	Intron		Published dbSNPv130
IGF1	chr5	71151368	C	T	0	52	0	12	87	0.137931	#DIV/0!	0	0.00948429	0.0361452	Intron		Novel
IGFBP2	chr2	108833946	G	T	29	32	0.90625	32	51	0.627451	0.69236	1.44434	0.00955229	0.0361816	Intron		Novel
GH	chr19	49766536	G	T	30	77	0.38961	73	126	0.579365	1.48704	0.672478	0.00955979	0.0361816	Intron		Novel
E2_R_alpha	chr9	92215741	G	A	0	27	0	15	74	0.202703	#DIV/0!	0	0.00955996	0.0361816	Intron		Novel
IGF2	chr29	51258236	C	T	5	47	0.106383	0	69	0	0	#DIV/0!	0.00956384	0.0361816	Intron		Novel
GHR	chr20	33930767	C	A	21	52	0.403846	45	69	0.652174	1.61491	0.619231	0.00961746	0.0363512	Intron		Novel
GH	chr19	49841094	A	G	6	9	0.666667	2	16	0.125	0.1875	5.33333	0.00986062	0.0372022	Intron		Novel
GH	chr19	49921988	G	A	10	92	0.108696	17	62	0.274194	2.52258	0.396419	0.00993051	0.0373977	Intron		Novel
IGFBP6	chr5	29834233	C	G	0	24	0	10	41	0.243902	#DIV/0!	0	0.009942	0.0374069	Intron		Novel
IGF1R	chr21	6817459	C	T	0	42	0	9	61	0.147541	#DIV/0!	0	0.00995633	0.0374203	Intron		Published dbSNPv130
GH	chr19	49691103	G	A	12	20	0.6	8	34	0.235294	0.392157	2.55	0.0100132	0.0375721	Intron		Published dbSNPv130
IGF2	chr29	51260922	T	G	5	24	0.208333	0	33	0	0	#DIV/0!	0.0101512	0.0380554	Intron		Novel
GHR	chr20	34050847	C	T	12	37	0.324324	34	55	0.618182	1.90606	0.524642	0.0102714	0.0384712	Intron		Novel
IGFBP5	chr2	108853407	A	G	47	56	0.839286	102	157	0.649682	0.774089	1.29184	0.010338	0.0386383	Intron		Novel
GHR	chr20	34171778	A	G	11	24	0.458333	25	31	0.806452	1.75953	0.568333	0.010344	0.0386383	Intron		Novel
GH	chr19	49745724	C	G	0	22	0	7	25	0.28	#DIV/0!	0	0.010355	0.0386445	Intron		Novel
GH	chr19	49893398	T	A	7	53	0.132075	31	94	0.329787	2.49696	0.400487	0.0103703	0.0386666	Intron		Published dbSNPv130
GH	chr19	49879401	C	T	0	23	0	7	26	0.269231	#DIV/0!	0	0.0105117	0.0390878	Intron		Published dbSNPv130
IGF1R	chr21	6837603	C	T	0	45	0	9	67	0.134328	#DIV/0!	0	0.0105715	0.0392752	Intron		Novel
GH	chr19	49734670	G	A	13	34	0.382353	29	42	0.690476	1.80586	0.553753	0.0105991	0.0393085	Intron		Novel
GH	chr19	49792304	C	T	5	58	0.0862069	0	83	0	0	#DIV/0!	0.0105995	0.0393085	Intron		Novel
JNK1	chr10	73819627	A	G	52	52	1	89	102	0.872549	0.872549	1.14607	0.0107253	0.0397393	Intron		Published dbSNPv130
GH	chr19	49693686	C	T	18	28	0.642857	6	23	0.26087	0.405797	2.46429	0.0108103	0.0400183	Intron		Published dbSNPv130
SLC5A1	chr17	73983599	A	G	10	14	0.714286	0	6	0	0	#DIV/0!	0.0108359	0.0400416	Intron		Novel
GHR	chr20	33928362	C	T	10	14	0.714286	0	5	0	0	#DIV/0!	0.0108359	0.0400416	Intron		Novel
GH	chr19	49675928	C	T	0	29	0	7	31	0.225806	#DIV/0!	0	0.01085	0.0400457	Intron		Novel
GH	chr19	49750160	T	C	0	50	0	6	47	0.12766	#DIV/0!	0	0.0108661	0.0400457	Intron		Novel
PtdIns	chr1	90203220	T	C	4	24	0.166667	0	47	0	0	#DIV/0!	0.0109362	0.0402324	Intron		Novel
IGFBP2	chr2	108828521	A	G	35	38	0.921053	62	89	0.696629	0.75634	1.32216	0.0110141	0.0404471	Intron		Novel
IGFBP4	chr19	41942511	G	A	18	36	0.5	23	91	0.252747	0.505495	1.97826	0.0110367	0.040494	Intron		Novel
GH	chr19	49765711	C	T	7	28	0.25	22	37	0.594595	2.37838	0.420455	0.0111031	0.0406899	Intron		Novel
GH	chr19	49833889	C	T	5	63	0.0793651	0	89	0	0	#DIV/0!	0.0111098	0.0406899	Intron		Novel
GH	chr19	49765754	G	A	16	41	0.390244	49	76	0.644737	1.65214	0.605276	0.0111562	0.0408237	Intron		Novel
GH	chr19	49808235	G	A	14	63	0.222222	9	110	0.0818182	0.368182	2.71605	0.0111871	0.0409005	Intron		Novel
GH	chr19	49830677	T	C	26	29	0.896552	22	36	0.611111	0.681624	1.46708	0.0112187	0.04098	Intron		Novel
HexoKinase_1	chr28	24959965	T	C	0	22	0	7	26	0.269231	#DIV/0!	0	0.0112502	0.0410589	Intron		Novel
STAT5A	chr19	43725761	G	T	40	65	0.615385	44	108	0.407407	0.662037	1.51049	0.0117184	0.0425313	Intron		Novel
IGF2R	chr9	100134604	G	A	23	23	1	34	45	0.755556	0.755556	1.32353	0.0117217	0.0425313	Intron		Novel
IGF2	chr29	51260923	A	T	5	23	0.217391	0	30	0	0	#DIV/0!	0.0117257	0.0425313	Intron		Novel
GH	chr19	49695740	A	G	18	32	0.5625	15	54	0.277778	0.493827	2.025	0.011827	0.0428238	Intron		Novel
GH	chr19	49830333	A	G	0	53	0	9	82	0.109756	#DIV/0!	0	0.0118433	0.0428452	Intron		Novel
GHR	chr20	33981867	T	C	17	31	0.548387	37	45	0.822222	1.49935	0.666957	0.0118567	0.0428561	Intron		Novel
GH	chr19	49767905	C	G	23	79	0.291139	76	163	0.466258	1.60149	0.624417	0.0118947	0.0429184	Intron		Novel
GH	chr19	49863142	G	A	5	19	0.263158	0	24	0	0	#DIV/0!	0.0120798	0.0435105	Intron		Novel
GHR	chr20	34062024	C	T	0	43	0	14	92	0.152174	#DIV/0!	0	0.0121903	0.0438179	Intron		Novel
GHR	chr20	33917634	T	C	40	80	0.5	116	173	0.67052	1.34104	0.74569	0.012197	0.0438179	Intron		Novel
GHR	chr20	33930177	T	C	9	26	0.346154	29	43	0.674419	1.94832	0.513263	0.0122079	0.0438179	Intron		Novel
GHR	chr20	33914494	A	T	5	24	0.208333	0	31	0	0	#DIV/0!	0.0122181	0.0438179	Intron		Novel
GH	chr19	49759074	G	C	4	27	0.148148	0	51	0	0	#DIV/0!	0.0123035	0.0440475	Intron		Novel
GH	chr19	49782175	C	T	6	22	0.272727	38	63	0.603175	2.21164	0.452153	0.0123273	0.0440945	Intron		Novel
IGFBP2	chr2	108828665	T	G	11	11	1	5	11	0.454545	0.454545	2.2	0.0123839	0.0442487	Intron		Novel
P85_alpha	chr20	12108539	G	A	9	41	0.219512	30	63	0.47619	2.16931	0.460976	0.0124025	0.0442487	Intron		Novel
GH	chr19	49899363	C	T	18	70	0.257143	52	117	0.444444	1.7284	0.578571	0.0124659	0.0443985	Intron		Published dbSNPv130
GH	chr19	49861287	C	G	0	65	0	6	63	0.0952381	#DIV/0!	0	0.0125277	0.0445418	Intron		Novel
GH	chr19	49775645	C	G	0	20	0	12	42	0.285714	#DIV/0!	0	0.0126159	0.044817	Intron		Novel
GH	chr19	49750463	T	C	43	81	0.530864	90	128	0.703125	1.32449	0.755007	0.0127303	0.0451457	Intron		Published dbSNPv130
HNF_1_alpha	chr17	66478270	G	A	4	36	0.111111	0	68	0	0	#DIV/0!	0.0128107	0.0453489	Intron		Novel
SIRT2	chr18	48207332	A	G	9	10	0.9	2	8	0.25	0.277778	3.6	0.0128205	0.0453489	Intron		Novel
INSR	chr7	14553975	C	T	0	7	0	7	11	0.636364	#DIV/0!	0	0.0128205	0.0453489	Intron		Novel
GH	chr19	49687047	A	C	5	51	0.0980392	0	68	0	0	#DIV/0!	0.0128619	0.0454563	Intron		Novel
GH	chr19	49741555	T	C	18	45	0.4	48	74	0.648649	1.62162	0.616667	0.0130101	0.0458949	Intron		Novel
GH	chr19	49917306	C	T	4	25	0.16	0	46	0	0	#DIV/0!	0.0130193	0.0458949	Intron		Novel
IGF1	chr5	71134440	A	G	10	42	0.238095	43	91	0.472527	1.98462	0.503876	0.0130439	0.0459034	Intron		Novel
IGFBP2	chr2	108823152	C	T	39	42	0.928571	52	71	0.732394	0.788732	1.26786	0.0131758	0.0462888	Intron		Published dbSNPv130
GHR	chr20	34170157	T	C	34	34	1	99	117	0.846154	0.846154	1.18182	0.0132788	0.0466112	Intron		Novel
ALS	chr25	1833293	A	G	4	16	0.25	0	28	0	0	#DIV/0!	0.0134069	0.0469015	Intron		Novel
SIRT6	chr7	18455571	G	A	4	16	0.25	0	28	0	0	#DIV/0!	0.0134069	0.0469015	Intron		Novel
GHR	chr20	33902340	C	A	15	28	0.535714	30	36	0.833333	1.55556	0.642857	0.0135258	0.0472773	Intron		Novel
MAP_kinase_10	chr6	105064712	A	G	5	16	0.3125	11	14	0.785714	2.51429	0.397727	0.0136053	0.0475151	Intron		Novel
P85_alpha	chr20	12094482	T	G	0	44	0	10	79	0.126582	#DIV/0!	0	0.0136332	0.0475722	Intron		Novel
GHR	chr20	34162211	T	G	22	36	0.611111	25	71	0.352113	0.576184	1.73556	0.0136857	0.0477155	Intron		Novel
GH	chr19	49752182	C	T	0	73	0	7	77	0.0909091	#DIV/0!	0	0.0137165	0.0477422	Intron		Novel
IGF2R	chr9	100072450	G	C	0	0	#DIV/0!	8	8	1	#DIV/0!	#DIV/0!	0.0137165	0.0477422	Intron		Novel
MAP_kinase_3	chr25	27997749	C	A	5	33	0.151515	0	42	0	0	#DIV/0!	0.0137511	0.0477823	Intron		Novel
GHR	chr20	34059655	C	T	8	24	0.333333	33	51	0.647059	1.94118	0.515152	0.0138415	0.0480559	Intron		Novel
GH	chr19	49875385	A	C	39	43	0.906977	41	59	0.694915	0.766189	1.30516	0.0138864	0.0481715	Intron		Published dbSNPv130
IGF1R	chr21	6844443	C	T	35	62	0.564516	35	98	0.357143	0.632653	1.58065	0.013929	0.0482785	Intron		Novel
GH	chr19	49698148	G	C	3	19	0.157895	10	17	0.588235	3.72549	0.268421	0.0139538	0.048324	Intron		Novel
GH	chr19	49777733	G	A	5	51	0.0980392	0	66	0	0	#DIV/0!	0.0140201	0.048513	Intron		Novel
[truncated: 3,036 more rows]

## Sheet: Add Table 3
Additional Table 3. SNPs present in dbSNP v130 located within regions targeted for sequencing
Gene	Chromosome	position	Reference base	Coverage in low CIV pool	Coverage in high CIV pool	Total coverage	Status
AKT2	chr18	49298028	T	69	36	105	Detected
AKT3	chr16	30736647	T	54	38	92	Detected
ALS	chr25	1823527	T	71	39	110	Detected
CSH1-Trans1	chr23	35540452	G	7	12	19	Detected
DAC1	chr2	125474558	C	2	0	2
E2_R_alpha	chr9	92199814	C	0	0	0
E2_R_alpha	chr9	92323289	A	0	0	0
E2_R_alpha	chr9	92324155	A	0	0	0
E2_R_alpha	chr9	92324278	C	0	0	0
E2_R_alpha	chr9	92324098	C	1	0	1
E2_R_alpha	chr9	92323332	T	0	3	3
E2_R_alpha	chr9	92323102	T	2	5	7
GH	chr19	49864507	A	0	7	7	Detected
GH	chr19	49892289	G	6	2	8	Detected
GH	chr19	49861029	A	2	7	9	Detected
GH	chr19	49864273	T	4	5	9	Detected
GH	chr19	49657200	G	2	8	10	Detected
GH	chr19	49696084	T	5	5	10	Detected
GH	chr19	49925959	G	6	4	10	Detected
GH	chr19	49883614	G	4	7	11	Detected
GH	chr19	49900316	T	6	5	11	Detected
GH	chr19	49690771	G	9	5	14	Detected
GH	chr19	49903107	C	3	11	14	Detected
GH	chr19	49908076	G	5	9	14	Detected
GH	chr19	49912998	G	5	9	14	Detected
GH	chr19	49884034	T	8	8	16	Detected
GH	chr19	49892138	A	7	9	16	Detected
GH	chr19	49908480	G	8	8	16	Detected
GH	chr19	49692321	T	10	7	17	Detected
GH	chr19	49904466	A	10	7	17	Detected
GH	chr19	49657225	G	7	11	18	Detected
GH	chr19	49882855	C	4	14	18	Detected
GH	chr19	49892050	A	7	11	18	Detected
GH	chr19	49892831	A	3	15	18	Detected
GH	chr19	49657371	C	13	7	20	Detected
GH	chr19	49759832	G	7	13	20	Detected
GH	chr19	49895292	A	9	11	20	Detected
GH	chr19	49841166	T	16	8	24	Detected
GH	chr19	49900884	A	12	12	24	Detected
GH	chr19	49908055	G	14	10	24	Detected
GH	chr19	49692327	C	15	10	25	Detected
GH	chr19	49692920	C	11	14	25	Detected
GH	chr19	49876807	G	13	12	25	Detected
GH	chr19	49882866	C	10	15	25	Detected
GH	chr19	49900882	C	12	13	25	Detected
GH	chr19	49693328	G	20	7	27	Detected
GH	chr19	49876821	C	14	13	27	Detected
GH	chr19	49910313	T	7	20	27	Detected
GH	chr19	49693316	G	20	8	28	Detected
GH	chr19	49876871	T	15	13	28	Detected
GH	chr19	49693278	G	19	10	29	Detected
GH	chr19	49910202	C	20	9	29	Detected
GH	chr19	49926276	C	19	10	29	Detected
GH	chr19	49759816	G	15	15	30	Detected
GH	chr19	49881917	A	17	14	31	Detected
GH	chr19	49908051	T	19	12	31	Detected
GH	chr19	49693285	C	20	12	32	Detected
GH	chr19	49759813	C	16	16	32	Detected
GH	chr19	49820822	T	20	12	32	Detected
GH	chr19	49691979	C	22	11	33	Detected
GH	chr19	49692031	T	19	14	33	Detected
GH	chr19	49912314	T	16	17	33	Detected
GH	chr19	49834137	C	19	15	34	Detected
GH	chr19	49876772	A	18	16	34	Detected
GH	chr19	49895341	C	13	21	34	Detected
GH	chr19	49912663	C	22	12	34	Detected
GH	chr19	49690474	G	19	16	35	Detected
GH	chr19	49751139	G	10	25	35	Detected
GH	chr19	49827963	C	24	11	35	Detected
GH	chr19	49906798	C	17	18	35	Detected
GH	chr19	49900538	A	29	7	36	Detected
GH	chr19	49912783	T	22	14	36	Detected
GH	chr19	49657293	G	17	20	37	Detected
GH	chr19	49899631	T	24	14	38	Detected
GH	chr19	49908515	T	26	12	38	Detected
GH	chr19	49931080	T	18	20	38	Detected
GH	chr19	49752856	A	18	21	39	Detected
GH	chr19	49759928	G	25	14	39	Detected
GH	chr19	49876964	A	17	22	39	Detected
GH	chr19	49912237	T	25	14	39	Detected
GH	chr19	49759798	T	25	15	40	Detected
GH	chr19	49905726	A	20	20	40	Detected
GH	chr19	49900360	G	28	13	41	Detected
GH	chr19	49694045	C	27	15	42	Detected
GH	chr19	49905667	T	23	20	43	Detected
GH	chr19	49898160	A	27	17	44	Detected
GH	chr19	49898516	C	19	25	44	Detected
GH	chr19	49908580	G	28	16	44	Detected
GH	chr19	49693374	C	30	15	45	Detected
GH	chr19	49880931	G	23	22	45	Detected
GH	chr19	49750232	G	27	19	46	Detected
GH	chr19	49883983	G	25	21	46	Detected
GH	chr19	49694933	G	25	22	47	Detected
GH	chr19	49882338	C	27	20	47	Detected
GH	chr19	49688866	G	27	21	48	Detected
GH	chr19	49892515	G	24	24	48	Detected
GH	chr19	49898511	A	21	27	48	Detected
GH	chr19	49879401	C	26	23	49	Detected
GH	chr19	49900436	T	35	14	49	Detected
GH	chr19	49751749	C	28	22	50	Detected
GH	chr19	49693686	C	23	28	51	Detected
GH	chr19	49863172	C	28	23	51	Detected
GH	chr19	49883271	A	30	21	51	Detected
GH	chr19	49886274	T	28	23	51	Detected
GH	chr19	49904341	G	29	23	52	Detected
GH	chr19	49816220	A	28	25	53	Detected
GH	chr19	49864579	G	35	18	53	Detected
GH	chr19	49904335	G	29	24	53	Detected
GH	chr19	49691103	G	34	20	54	Detected
GH	chr19	49694759	G	32	22	54	Detected
GH	chr19	49751754	C	31	23	54	Detected
GH	chr19	49816557	G	28	26	54	Detected
GH	chr19	49882343	T	31	23	54	Detected
GH	chr19	49883270	C	32	22	54	Detected
GH	chr19	49897935	A	32	22	54	Detected
GH	chr19	49839716	T	34	21	55	Detected
GH	chr19	49876429	T	28	28	56	Detected
GH	chr19	49899611	T	36	21	57	Detected
GH	chr19	49748335	C	40	18	58	Detected
GH	chr19	49692351	A	43	16	59	Detected
GH	chr19	49881234	T	45	14	59	Detected
GH	chr19	49895403	C	42	19	61	Detected
GH	chr19	49903218	A	31	30	61	Detected
GH	chr19	49907338	G	34	27	61	Detected
GH	chr19	49689769	G	38	24	62	Detected
GH	chr19	49748334	C	42	20	62	Detected
GH	chr19	49748599	G	34	28	62	Detected
GH	chr19	49880911	G	34	28	62	Detected
GH	chr19	49691086	G	40	23	63	Detected
GH	chr19	49688518	T	33	31	64	Detected
GH	chr19	49818349	G	38	26	64	Detected
GH	chr19	49908604	G	40	24	64	Detected
GH	chr19	49877017	G	29	36	65	Detected
GH	chr19	49694021	G	44	22	66	Detected
GH	chr19	49894574	T	32	34	66	Detected
GH	chr19	49926381	A	48	18	66	Detected
GH	chr19	49882932	A	41	26	67	Detected
GH	chr19	49748358	C	55	13	68	Detected
GH	chr19	49759945	C	47	21	68	Detected
GH	chr19	49878844	G	49	19	68	Detected
GH	chr19	49881396	C	41	27	68	Detected
GH	chr19	49883497	A	33	35	68	Detected
GH	chr19	49892682	T	38	30	68	Detected
GH	chr19	49904310	A	37	31	68	Detected
GH	chr19	49912523	A	51	17	68	Detected
GH	chr19	49843270	T	33	36	69	Detected
GH	chr19	49878855	G	47	22	69	Detected
GH	chr19	49839669	G	47	24	71	Detected
GH	chr19	49878858	T	48	23	71	Detected
GH	chr19	49905405	T	34	37	71	Detected
GH	chr19	49689070	T	29	43	72	Detected
GH	chr19	49690249	A	34	38	72	Detected
GH	chr19	49899117	G	41	31	72	Detected
GH	chr19	49694899	C	45	28	73	Detected
GH	chr19	49902998	C	59	14	73	Detected
GH	chr19	49880891	C	45	29	74	Detected
GH	chr19	49882692	C	41	33	74	Detected
GH	chr19	49748305	C	43	33	76	Detected
GH	chr19	49821263	C	42	34	76	Detected
GH	chr19	49912589	A	54	22	76	Detected
GH	chr19	49922386	A	45	32	77	Detected
GH	chr19	49925077	C	44	34	78	Detected
GH	chr19	49690916	G	53	26	79	Detected
GH	chr19	49748629	A	47	32	79	Detected
GH	chr19	49752809	G	43	36	79	Detected
GH	chr19	49865871	C	47	32	79	Detected
GH	chr19	49899260	C	57	22	79	Detected
GH	chr19	49902648	T	50	29	79	Detected
GH	chr19	49818490	C	50	30	80	Detected
GH	chr19	49902649	G	51	29	80	Detected
GH	chr19	49688505	T	44	37	81	Detected
GH	chr19	49860905	A	52	29	81	Detected
GH	chr19	49690931	T	55	27	82	Detected
GH	chr19	49899208	T	53	29	82	Detected
GH	chr19	49907350	G	49	33	82	Detected
GH	chr19	49931122	T	50	32	82	Detected
GH	chr19	49899196	G	49	34	83	Detected
GH	chr19	49902666	C	55	28	83	Detected
GH	chr19	49748647	T	52	32	84	Detected
GH	chr19	49750166	C	41	43	84	Detected
GH	chr19	49931387	C	52	32	84	Detected
GH	chr19	49759988	G	59	26	85	Detected
GH	chr19	49877167	T	55	30	85	Detected
GH	chr19	49689750	A	57	29	86	Detected
GH	chr19	49842308	G	48	38	86	Detected
GH	chr19	49894617	G	48	38	86	Detected
GH	chr19	49753450	A	54	35	89	Detected
GH	chr19	49760008	C	53	36	89	Detected
GH	chr19	49862305	G	63	26	89	Detected
GH	chr19	49692630	G	52	38	90	Detected
GH	chr19	49883207	T	63	27	90	Detected
GH	chr19	49883792	C	64	26	90	Detected
GH	chr19	49903889	T	42	49	91	Detected
GH	chr19	49817830	C	63	29	92	Detected
GH	chr19	49864034	A	52	40	92	Detected
GH	chr19	49692750	A	43	50	93	Detected
GH	chr19	49748020	T	60	33	93	Detected
GH	chr19	49748021	G	60	33	93	Detected
GH	chr19	49748660	A	58	35	93	Detected
GH	chr19	49835001	G	56	37	93	Detected
GH	chr19	49865851	C	58	36	94	Detected
GH	chr19	49753678	G	48	47	95	Detected
GH	chr19	49880375	G	56	39	95	Detected
GH	chr19	49910742	G	50	45	95	Detected
GH	chr19	49683654	A	42	54	96	Detected
GH	chr19	49883796	C	67	29	96	Detected
GH	chr19	49842170	C	66	31	97	Detected
GH	chr19	49882664	A	50	47	97	Detected
GH	chr19	49760172	A	61	37	98	Detected
GH	chr19	49812640	C	68	30	98	Detected
GH	chr19	49868647	A	62	36	98	Detected
GH	chr19	49898422	C	63	35	98	Detected
GH	chr19	49680753	T	57	42	99	Detected
GH	chr19	49760003	T	60	39	99	Detected
GH	chr19	49842171	T	68	31	99	Detected
GH	chr19	49882648	T	54	45	99	Detected
GH	chr19	49880711	C	59	41	100	Detected
GH	chr19	49897726	A	62	39	101	Detected
GH	chr19	49897862	A	66	35	101	Detected
GH	chr19	49875385	A	59	43	102	Detected
GH	chr19	49897643	A	57	45	102	Detected
GH	chr19	49897850	G	71	31	102	Detected
GH	chr19	49911861	G	62	40	102	Detected
GH	chr19	49821732	T	66	37	103	Detected
GH	chr19	49883447	T	54	49	103	Detected
GH	chr19	49753482	T	73	31	104	Detected
GH	chr19	49818448	G	69	36	105	Detected
GH	chr19	49893943	A	61	44	105	Detected
GH	chr19	49897437	T	61	44	105	Detected
GH	chr19	49861606	G	78	28	106	Detected
GH	chr19	49865837	A	65	41	106	Detected
GH	chr19	49911817	T	67	39	106	Detected
GH	chr19	49908952	C	73	34	107	Detected
GH	chr19	49864683	A	71	38	109	Detected
GH	chr19	49931165	G	60	49	109	Detected
GH	chr19	49750152	G	48	62	110	Detected
GH	chr19	49660275	G	74	37	111	Detected
GH	chr19	49748059	C	70	41	111	Detected
GH	chr19	49863288	A	71	40	111	Detected
GH	chr19	49693780	C	73	39	112	Detected
GH	chr19	49894678	A	73	39	112	Detected
GH	chr19	49911132	C	62	50	112	Detected
GH	chr19	49677480	A	65	48	113	Detected
GH	chr19	49897755	A	64	50	114	Detected
GH	chr19	49683573	G	73	42	115	Detected
GH	chr19	49683687	G	59	56	115	Detected
GH	chr19	49903277	G	69	46	115	Detected
GH	chr19	49878727	A	80	36	116	Detected
GH	chr19	49879582	A	68	48	116	Detected
GH	chr19	49908931	C	72	44	116	Detected
GH	chr19	49903323	T	72	45	117	Detected
GH	chr19	49747696	C	69	49	118	Detected
GH	chr19	49878728	G	82	36	118	Detected
GH	chr19	49879615	A	67	51	118	Detected
GH	chr19	49897787	T	63	55	118	Detected
GH	chr19	49748431	G	67	52	119	Detected
GH	chr19	49837556	A	77	42	119	Detected
GH	chr19	49883150	T	90	29	119	Detected
GH	chr19	49922678	C	79	40	119	Detected
GH	chr19	49927118	A	89	30	119	Detected
GH	chr19	49835300	A	81	39	120	Detected
GH	chr19	49882619	A	83	37	120	Detected
GH	chr19	49903897	T	49	71	120	Detected
GH	chr19	49922773	A	78	42	120	Detected
GH	chr19	49880062	C	85	36	121	Detected
GH	chr19	49880738	T	76	45	121	Detected
GH	chr19	49910051	A	83	38	121	Detected
GH	chr19	49688278	G	83	39	122	Detected
GH	chr19	49748410	A	75	47	122	Detected
GH	chr19	49895523	T	84	38	122	Detected
GH	chr19	49749423	C	75	49	124	Detected
GH	chr19	49860116	G	87	37	124	Detected
GH	chr19	49905897	A	77	47	124	Detected
GH	chr19	49879620	A	70	56	126	Detected
GH	chr19	49894423	A	78	49	127	Detected
GH	chr19	49880441	G	76	52	128	Detected
GH	chr19	49907408	T	81	47	128	Detected
GH	chr19	49683858	G	83	46	129	Detected
GH	chr19	49747843	C	85	44	129	Detected
GH	chr19	49749695	G	76	53	129	Detected
GH	chr19	49883856	G	81	48	129	Detected
GH	chr19	49899561	G	88	41	129	Detected
GH	chr19	49848817	T	79	51	130	Detected
GH	chr19	49864802	C	75	56	131	Detected
GH	chr19	49893425	C	81	50	131	Detected
GH	chr19	49895481	T	80	51	131	Detected
GH	chr19	49931196	A	79	52	131	Detected
GH	chr19	49861642	T	83	49	132	Detected
GH	chr19	49883125	C	94	38	132	Detected
GH	chr19	49909006	G	74	58	132	Detected
GH	chr19	49909303	C	87	45	132	Detected
GH	chr19	49747684	A	76	57	133	Detected
GH	chr19	49913312	C	83	50	133	Detected
GH	chr19	49747886	A	81	53	134	Detected
GH	chr19	49752163	C	72	62	134	Detected
GH	chr19	49862117	C	89	45	134	Detected
GH	chr19	49918406	C	85	49	134	Detected
GH	chr19	49753493	T	90	45	135	Detected
GH	chr19	49922641	A	92	44	136	Detected
GH	chr19	49752151	A	71	66	137	Detected
GH	chr19	49865162	C	77	60	137	Detected
GH	chr19	49874738	G	82	55	137	Detected
GH	chr19	49878770	C	78	59	137	Detected
GH	chr19	49897073	G	84	54	138	Detected
GH	chr19	49862112	G	94	45	139	Detected
GH	chr19	49894774	C	91	48	139	Detected
GH	chr19	49895502	T	87	52	139	Detected
GH	chr19	49913292	G	79	60	139	Detected
GH	chr19	49913326	T	84	55	139	Detected
GH	chr19	49760207	A	103	37	140	Detected
GH	chr19	49747557	C	91	50	141	Detected
GH	chr19	49865486	C	78	63	141	Detected
GH	chr19	49905014	C	95	46	141	Detected
GH	chr19	49906573	G	85	56	141	Detected
GH	chr19	49693924	C	97	45	142	Detected
GH	chr19	49842129	C	95	47	142	Detected
GH	chr19	49848901	T	87	55	142	Detected
GH	chr19	49863275	A	67	75	142	Detected
GH	chr19	49862245	G	103	40	143	Detected
GH	chr19	49909307	A	95	48	143	Detected
GH	chr19	49862171	T	103	42	145	Detected
GH	chr19	49749499	T	83	63	146	Detected
GH	chr19	49750622	C	102	44	146	Detected
GH	chr19	49863325	G	79	67	146	Detected
GH	chr19	49904998	T	104	42	146	Detected
GH	chr19	49932362	A	97	49	146	Detected
GH	chr19	49749511	T	91	56	147	Detected
GH	chr19	49893398	T	94	53	147	Detected
GH	chr19	49747599	C	88	60	148	Detected
GH	chr19	49848686	T	84	65	149	Detected
GH	chr19	49848702	G	88	61	149	Detected
GH	chr19	49862147	C	104	45	149	Detected
GH	chr19	49879636	C	90	59	149	Detected
GH	chr19	49903638	G	103	46	149	Detected
GH	chr19	49862166	C	104	46	150	Detected
GH	chr19	49927172	A	106	44	150	Detected
GH	chr19	49749539	T	96	55	151	Detected
GH	chr19	49865090	C	86	65	151	Detected
GH	chr19	49747607	T	95	58	153	Detected
GH	chr19	49747941	T	99	54	153	Detected
GH	chr19	49749575	G	91	62	153	Detected
GH	chr19	49747653	C	91	63	154	Detected
GH	chr19	49752236	G	84	70	154	Detected
GH	chr19	49903374	A	90	64	154	Detected
GH	chr19	49749437	A	88	67	155	Detected
GH	chr19	49748746	G	100	56	156	Detected
GH	chr19	49749587	G	86	71	157	Detected
GH	chr19	49799963	T	82	75	157	Detected
GH	chr19	49924727	G	94	63	157	Detected
GH	chr19	49893349	G	110	48	158	Detected
GH	chr19	49908880	T	95	63	158	Detected
GH	chr19	49752118	C	84	75	159	Detected
GH	chr19	49903658	C	101	58	159	Detected
GH	chr19	49693859	T	101	59	160	Detected
GH	chr19	49752219	T	82	78	160	Detected
GH	chr19	49903615	T	118	42	160	Detected
GH	chr19	49693882	G	109	52	161	Detected
GH	chr19	49749471	G	91	71	162	Detected
GH	chr19	49843467	G	118	45	163	Detected
GH	chr19	49750599	C	114	50	164	Detected
GH	chr19	49816813	T	103	61	164	Detected
GH	chr19	49904823	G	123	42	165	Detected
GH	chr19	49908743	T	100	66	166	Detected
GH	chr19	49913510	T	107	59	166	Detected
GH	chr19	49760227	A	126	41	167	Detected
GH	chr19	49751825	G	92	76	168	Detected
GH	chr19	49896760	C	112	56	168	Detected
GH	chr19	49907507	T	113	55	168	Detected
GH	chr19	49848580	T	94	75	169	Detected
GH	chr19	49864903	T	113	56	169	Detected
GH	chr19	49903384	T	98	71	169	Detected
GH	chr19	49752113	T	89	82	171	Detected
GH	chr19	49884786	A	107	64	171	Detected
GH	chr19	49750642	G	115	57	172	Detected
GH	chr19	49863950	G	116	56	172	Detected
GH	chr19	49896550	G	121	51	172	Detected
GH	chr19	49923796	C	113	59	172	Detected
GH	chr19	49747621	A	103	70	173	Detected
GH	chr19	49838504	G	121	52	173	Detected
GH	chr19	49749618	G	98	76	174	Detected
GH	chr19	49904828	A	130	45	175	Detected
GH	chr19	49908873	T	101	74	175	Detected
GH	chr19	49748753	A	110	66	176	Detected
GH	chr19	49864900	A	119	58	177	Detected
GH	chr19	49908857	G	111	67	178	Detected
GH	chr19	49878582	G	126	56	182	Detected
GH	chr19	49750690	G	104	79	183	Detected
GH	chr19	49899419	C	138	45	183	Detected
GH	chr19	49750676	T	109	75	184	Detected
GH	chr19	49909357	C	130	54	184	Detected
GH	chr19	49899363	C	117	70	187	Detected
GH	chr19	49908757	T	124	64	188	Detected
GH	chr19	49752623	T	123	66	189	Detected
GH	chr19	49878603	G	135	55	190	Detected
GH	chr19	49833251	A	128	67	195	Detected
GH	chr19	49879742	G	116	80	196	Detected
GH	chr19	49687392	G	147	50	197	Detected
GH	chr19	49841921	G	128	73	201	Detected
GH	chr19	49865496	C	86	116	202	Detected
GH	chr19	49908811	T	133	69	202	Detected
GH	chr19	49692543	A	144	59	203	Detected
GH	chr19	49759714	A	112	93	205	Detected
GH	chr19	49748803	C	123	86	209	Detected
GH	chr19	49750463	T	128	81	209	Detected
GH	chr19	49751865	G	115	94	209	Detected
GH	chr19	49752309	A	114	95	209	Detected
GH	chr19	49692507	G	163	49	212	Detected
GH	chr19	49875062	A	149	65	214	Detected
GH	chr19	49751026	C	151	64	215	Detected
GH	chr19	49749832	T	132	85	217	Detected
GH	chr19	49692516	A	164	57	221	Detected
GH	chr19	49878649	T	150	80	230	Detected
GH	chr19	49683354	G	173	61	234	Detected
GH	chr19	49687233	A	172	63	235	Detected
GH	chr19	49749042	G	164	76	240	Detected
GH	chr19	49752466	C	144	97	241	Detected
GH	chr19	49752527	C	147	99	246	Detected
GH	chr19	49753517	A	133	113	246	Detected
GH	chr19	49752526	C	148	100	248	Detected
GH	chr19	49752453	C	151	101	252	Detected
GH	chr19	49750775	T	185	71	256	Detected
GH	chr19	49753530	C	140	121	261	Detected
GH	chr19	49751991	T	158	112	270	Detected
GH	chr19	49752572	G	170	110	280	Detected
GH	chr19	49750518	T	189	95	284	Detected
GH	chr19	49752541	C	176	112	288	Detected
GH	chr19	49747268	G	214	94	308	Detected
GH	chr19	49747254	A	218	94	312	Detected
GH	chr19	49750803	A	226	88	314	Detected
GH	chr19	49749873	T	209	111	320	Detected
GH	chr19	49759604	G	234	93	327	Detected
GH	chr19	49750808	A	239	98	337	Detected
GH	chr19	49749883	G	227	119	346	Detected
GH	chr19	49749902	G	241	125	366	Detected
GH	chr19	49750025	G	231	155	386	Detected
GH	chr19	49750821	T	279	111	390	Detected
GH	chr19	49750865	G	288	118	406	Detected
GH	chr19	49779061	C	411	141	552	Detected
GH	chr19	49779148	C	388	182	570	Detected
GH	chr19	49679162	G	0	0	0
GH	chr19	49688696	T	0	0	0
GH	chr19	49693070	G	0	0	0
GH	chr19	49693098	A	0	0	0
GH	chr19	49695235	G	0	0	0
GH	chr19	49696222	A	0	0	0
GH	chr19	49696241	G	0	0	0
GH	chr19	49696441	A	0	0	0
GH	chr19	49696593	G	0	0	0
GH	chr19	49696633	A	0	0	0
GH	chr19	49696645	T	0	0	0
GH	chr19	49696709	T	0	0	0
GH	chr19	49751253	C	0	0	0
GH	chr19	49751272	T	0	0	0
GH	chr19	49751344	G	0	0	0
GH	chr19	49753780	C	0	0	0
GH	chr19	49753837	T	0	0	0
GH	chr19	49753869	C	0	0	0
GH	chr19	49753959	C	0	0	0
GH	chr19	49753965	G	0	0	0
GH	chr19	49753966	G	0	0	0
GH	chr19	49754030	C	0	0	0
GH	chr19	49754064	T	0	0	0
GH	chr19	49754094	T	0	0	0
GH	chr19	49754104	T	0	0	0
GH	chr19	49754538	T	0	0	0
GH	chr19	49754539	G	0	0	0
GH	chr19	49754541	C	0	0	0
GH	chr19	49754581	A	0	0	0
GH	chr19	49754654	G	0	0	0
GH	chr19	49756628	T	0	0	0
GH	chr19	49756752	T	0	0	0
GH	chr19	49756779	G	0	0	0
GH	chr19	49756786	G	0	0	0
GH	chr19	49756837	G	0	0	0
GH	chr19	49756847	A	0	0	0
GH	chr19	49756861	G	0	0	0
GH	chr19	49756904	A	0	0	0
GH	chr19	49756919	C	0	0	0
GH	chr19	49756929	T	0	0	0
GH	chr19	49756936	A	0	0	0
GH	chr19	49756945	T	0	0	0
GH	chr19	49756991	C	0	0	0
GH	chr19	49757014	A	0	0	0
GH	chr19	49758550	C	0	0	0
GH	chr19	49758654	T	0	0	0
GH	chr19	49758798	T	0	0	0
GH	chr19	49758826	T	0	0	0
GH	chr19	49767450	G	0	0	0
GH	chr19	49783736	A	0	0	0
GH	chr19	49808539	G	0	0	0
GH	chr19	49822585	C	0	0	0
GH	chr19	49839910	C	0	0	0
GH	chr19	49845012	G	0	0	0
GH	chr19	49845202	T	0	0	0
GH	chr19	49845414	T	0	0	0
GH	chr19	49845422	T	0	0	0
GH	chr19	49845453	A	0	0	0
GH	chr19	49845669	T	0	0	0
GH	chr19	49850462	A	0	0	0
GH	chr19	49862464	A	0	0	0
GH	chr19	49862585	G	0	0	0
GH	chr19	49862689	T	0	0	0
GH	chr19	49870672	G	0	0	0
GH	chr19	49872654	G	0	0	0
GH	chr19	49882120	G	0	0	0
GH	chr19	49882161	A	0	0	0
GH	chr19	49884221	G	0	0	0
GH	chr19	49884378	C	0	0	0
GH	chr19	49886905	G	0	0	0
GH	chr19	49886906	C	0	0	0
GH	chr19	49886949	G	0	0	0
GH	chr19	49887074	G	0	0	0
GH	chr19	49887085	C	0	0	0
GH	chr19	49887244	A	0	0	0
GH	chr19	49887505	C	0	0	0
GH	chr19	49888030	T	0	0	0
GH	chr19	49888213	T	0	0	0
GH	chr19	49888343	A	0	0	0
GH	chr19	49888559	C	0	0	0
GH	chr19	49889012	A	0	0	0
GH	chr19	49889330	C	0	0	0
GH	chr19	49889380	C	0	0	0
GH	chr19	49890536	C	0	0	0
GH	chr19	49890816	G	0	0	0
GH	chr19	49900050	T	0	0	0
GH	chr19	49900097	G	0	0	0
GH	chr19	49900117	T	0	0	0
GH	chr19	49900150	C	0	0	0
GH	chr19	49900166	T	0	0	0
GH	chr19	49901464	A	0	0	0
GH	chr19	49901478	G	0	0	0
GH	chr19	49901989	G	0	0	0
GH	chr19	49902001	G	0	0	0
GH	chr19	49902079	C	0	0	0
GH	chr19	49902110	A	0	0	0
GH	chr19	49902181	C	0	0	0
GH	chr19	49902243	C	0	0	0
GH	chr19	49902268	A	0	0	0
GH	chr19	49902275	G	0	0	0
GH	chr19	49902304	T	0	0	0
GH	chr19	49907037	G	0	0	0
GH	chr19	49908257	A	0	0	0
GH	chr19	49908258	A	0	0	0
GH	chr19	49908303	G	0	0	0
GH	chr19	49908366	T	0	0	0
GH	chr19	49913765	T	0	0	0
GH	chr19	49925675	C	0	0	0
GH	chr19	49925681	C	0	0	0
GH	chr19	49929519	C	0	0	0
GH	chr19	49929588	C	0	0	0
GH	chr19	49929647	A	0	0	0
GH	chr19	49929727	A	0	0	0
GH	chr19	49929728	T	0	0	0
GH	chr19	49929848	C	0	0	0
GH	chr19	49930030	C	0	0	0
GH	chr19	49930547	T	0	0	0
GH	chr19	49930834	G	0	0	0
GH	chr19	49930915	C	0	0	0
GH	chr19	49930920	T	0	0	0
GH	chr19	49933466	T	0	0	0
GH	chr19	49667070	C	1	0	1
GH	chr19	49695320	G	0	1	1
GH	chr19	49696268	C	0	1	1
GH	chr19	49751389	G	1	0	1
GH	chr19	49751390	G	1	0	1
GH	chr19	49751393	T	1	0	1
GH	chr19	49751431	G	0	1	1
GH	chr19	49751433	C	0	1	1
GH	chr19	49751502	T	1	0	1
GH	chr19	49751549	T	0	1	1
GH	chr19	49751550	G	0	1	1
GH	chr19	49751551	T	0	1	1
GH	chr19	49754134	A	1	0	1
GH	chr19	49754220	A	1	0	1
GH	chr19	49754329	A	0	1	1
GH	chr19	49756595	G	1	0	1
GH	chr19	49757527	A	0	1	1
GH	chr19	49758061	C	0	1	1
GH	chr19	49770450	G	0	1	1
GH	chr19	49832533	G	1	0	1
GH	chr19	49832702	C	1	0	1
GH	chr19	49836426	C	0	1	1
GH	chr19	49837010	C	0	1	1
GH	chr19	49862785	A	0	1	1
GH	chr19	49862858	C	0	1	1
GH	chr19	49864325	G	0	1	1
GH	chr19	49870513	C	1	0	1
GH	chr19	49872742	G	0	1	1
GH	chr19	49872758	A	0	1	1
GH	chr19	49875662	A	1	0	1
GH	chr19	49877693	C	1	0	1
GH	chr19	49877724	C	1	0	1
GH	chr19	49884116	A	1	0	1
GH	chr19	49884352	T	1	0	1
GH	chr19	49884367	T	1	0	1
GH	chr19	49887686	A	0	1	1
GH	chr19	49889410	C	0	1	1
GH	chr19	49900253	T	0	1	1
GH	chr19	49902430	G	0	1	1
GH	chr19	49902436	G	0	1	1
GH	chr19	49902442	T	0	1	1
GH	chr19	49913070	T	0	1	1
GH	chr19	49920870	T	1	0	1
GH	chr19	49920882	A	1	0	1
GH	chr19	49920914	C	1	0	1
GH	chr19	49929472	G	1	0	1
GH	chr19	49929475	T	1	0	1
GH	chr19	49930262	T	1	0	1
GH	chr19	49930567	C	1	0	1
GH	chr19	49930616	T	1	0	1
GH	chr19	49930672	A	1	0	1
GH	chr19	49695152	A	2	0	2
GH	chr19	49696273	T	0	2	2
GH	chr19	49754155	A	2	0	2
GH	chr19	49754162	G	2	0	2
GH	chr19	49754178	T	2	0	2
GH	chr19	49754265	G	2	0	2
GH	chr19	49754287	A	1	1	2
GH	chr19	49754303	C	1	1	2
GH	chr19	49757189	G	2	0	2
GH	chr19	49757193	T	2	0	2
GH	chr19	49757528	C	1	1	2
GH	chr19	49757707	C	1	1	2
GH	chr19	49758084	C	0	2	2
GH	chr19	49758112	G	0	2	2
GH	chr19	49758122	C	0	2	2
GH	chr19	49854924	C	0	2	2
GH	chr19	49881996	T	0	2	2
GH	chr19	49882002	A	0	2	2
GH	chr19	49889544	A	0	2	2
GH	chr19	49901210	T	2	0	2
GH	chr19	49901749	T	0	2	2
GH	chr19	49901751	A	0	2	2
GH	chr19	49902510	G	1	1	2
GH	chr19	49913843	G	0	2	2
GH	chr19	49925732	G	0	2	2
GH	chr19	49925760	G	0	2	2
GH	chr19	49925782	T	0	2	2
GH	chr19	49925791	G	0	2	2
GH	chr19	49925793	G	0	2	2
GH	chr19	49925840	A	0	2	2
GH	chr19	49688660	G	1	2	3
GH	chr19	49751208	C	2	1	3
GH	chr19	49753150	C	2	1	3
GH	chr19	49753359	A	0	3	3
GH	chr19	49756544	C	3	0	3
GH	chr19	49818246	C	0	3	3
GH	chr19	49866132	G	1	2	3
GH	chr19	49875831	C	0	3	3
GH	chr19	49925546	G	0	3	3
GH	chr19	49691787	A	4	0	4
GH	chr19	49691793	C	4	0	4
GH	chr19	49753100	T	3	1	4
GH	chr19	49907194	A	0	4	4
GH	chr19	49691794	A	4	1	5
GH	chr19	49865998	A	2	3	5
GH	chr19	49866006	G	2	3	5
GH	chr19	49886313	T	2	3	5
GH	chr19	49910241	C	1	5	6
GH	chr19	49925922	A	4	2	6
GH	chr19	49932657	C	1	5	6
GH	chr19	49932664	A	1	5	6
GH	chr19	49751174	C	2	5	7
GH	chr19	49883689	A	2	5	7
GH	chr19	49892458	C	0	7	7
GH	chr19	49913097	T	1	6	7
GH	chr19	49688782	T	3	5	8
GH	chr19	49920458	T	5	3	8
GH	chr19	49854941	G	3	6	9
GH	chr19	49906846	C	2	7	9
GH	chr19	49759858	A	5	8	13
GH	chr19	49841652	A	8	5	13
GH	chr19	49850980	A	12	1	13
GH	chr19	49903096	A	1	12	13
GH	chr19	49661919	G	8	6	14
GH	chr19	49898012	T	12	3	15
GH	chr19	49898587	C	3	13	16
GH	chr19	49900604	T	7	10	17
GH	chr19	49879481	A	11	7	18
GH	chr19	49759831	C	8	13	21
GH	chr19	49881637	T	11	12	23
GH	chr19	49879503	G	9	15	24
GH	chr19	49816510	C	17	17	34
GH	chr19	49881621	G	21	13	34
GH	chr19	49759915	G	20	15	35
GH	chr19	49912062	C	14	22	36
GH	chr19	49912061	A	15	22	37
GH	chr19	49880942	A	17	23	40
GH	chr19	49895361	G	19	21	40
GH	chr19	49912185	A	29	25	54
GH	chr19	49826913	G	39	19	58
GH	chr19	49811621	T	40	21	61
GH	chr19	49895409	A	48	19	67
GH	chr19	49759749	T	41	27	68
GH	chr19	49748361	T	56	13	69
GH	chr19	49748585	C	35	35	70
GH	chr19	49759752	C	44	26	70
GH	chr19	49853822	C	35	35	70
GH	chr19	49759748	A	43	29	72
GH	chr19	49925070	T	44	33	77
GH	chr19	49777552	C	45	33	78
GH	chr19	49913600	G	44	36	80
GH	chr19	49838380	A	59	24	83
GH	chr19	49777560	T	45	39	84
GH	chr19	49748576	A	49	37	86
GH	chr19	49899294	T	61	26	87
GH	chr19	49717515	C	64	24	88
GH	chr19	49764860	C	51	38	89
GH	chr19	49899295	G	61	28	89
GH	chr19	49764858	G	52	38	90
GH	chr19	49899289	A	62	28	90
GH	chr19	49748536	G	58	41	99
GH	chr19	49748497	A	68	32	100
GH	chr19	49748542	G	60	40	100
GH	chr19	49748504	T	68	34	102
GH	chr19	49748530	G	62	41	103
GH	chr19	49748029	T	68	36	104
GH	chr19	49748224	A	76	28	104
GH	chr19	49748522	G	70	34	104
GH	chr19	49748072	C	66	39	105
GH	chr19	49748226	A	78	27	105
GH	chr19	49748505	A	70	37	107
GH	chr19	49869875	A	61	47	108
GH	chr19	49748478	A	76	35	111
GH	chr19	49748003	G	70	42	112
GH	chr19	49748508	T	75	37	112
GH	chr19	49748512	T	77	37	114
GH	chr19	49747862	T	70	45	115
GH	chr19	49748053	A	72	43	115
GH	chr19	49748234	T	81	34	115
GH	chr19	49748511	A	77	38	115
GH	chr19	49835540	G	69	46	115
GH	chr19	49748248	G	76	40	116
GH	chr19	49748463	G	80	36	116
GH	chr19	49748115	A	70	48	118
GH	chr19	49748444	A	73	45	118
GH	chr19	49748104	C	69	51	120
GH	chr19	49749705	G	72	48	120
GH	chr19	49748096	C	73	49	122
GH	chr19	49748092	G	74	49	123
GH	chr19	49748117	T	71	52	123
GH	chr19	49748208	C	92	31	123
GH	chr19	49748209	C	92	31	123
GH	chr19	49926913	C	75	48	123
GH	chr19	49748206	C	92	32	124
GH	chr19	49747876	G	74	51	125
GH	chr19	49748127	G	76	49	125
GH	chr19	49748128	C	75	50	125
GH	chr19	49748403	G	79	46	125
GH	chr19	49748398	G	81	45	126
GH	chr19	49748130	C	78	51	129
GH	chr19	49748132	C	83	49	132
GH	chr19	49748133	G	83	50	133
GH	chr19	49748203	G	99	35	134
GH	chr19	49749687	A	81	53	134
GH	chr19	49748153	A	84	51	135
GH	chr19	49748196	C	103	32	135
GH	chr19	49851129	C	80	57	137
GH	chr19	49667597	A	94	45	139
GH	chr19	49748157	A	87	53	140
GH	chr19	49748147	C	90	51	141
GH	chr19	49748143	C	90	52	142
GH	chr19	49747920	G	88	56	144
GH	chr19	49749415	A	88	57	145
GH	chr19	49748166	A	92	54	146
GH	chr19	49904142	G	92	54	146
GH	chr19	49747912	A	88	59	147
GH	chr19	49747902	T	93	55	148
GH	chr19	49753627	G	99	49	148
GH	chr19	49753620	T	101	48	149
GH	chr19	49764689	T	107	42	149
GH	chr19	49748187	G	108	43	151
GH	chr19	49749591	C	81	71	152
GH	chr19	49747423	C	88	65	153
GH	chr19	49749232	C	109	45	154
GH	chr19	49749230	G	109	46	155
GH	chr19	49764670	G	112	45	157
GH	chr19	49747445	G	88	70	158
GH	chr19	49764679	G	112	46	158
GH	chr19	49764680	G	113	48	161
GH	chr19	49750634	T	109	55	164
GH	chr19	49764692	T	117	47	164
GH	chr19	49764708	G	129	46	175
GH	chr19	49749123	A	127	49	176
GH	chr19	49747382	T	114	70	184
GH	chr19	49749189	G	132	53	185
GH	chr19	49747380	A	117	73	190
GH	chr19	49751848	G	106	87	193
GH	chr19	49779911	C	141	52	193
GH	chr19	49749815	T	121	78	199
GH	chr19	49751869	T	112	88	200
GH	chr19	49749051	G	139	63	202
GH	chr19	49749061	T	138	65	203
GH	chr19	49749080	G	147	57	204
GH	chr19	49750723	G	124	82	206
GH	chr19	49749052	G	142	65	207
GH	chr19	49749064	T	151	70	221
GH	chr19	49750733	C	140	85	225
GH	chr19	49750732	C	142	84	226
GH	chr19	49747320	A	140	90	230
GH	chr19	49749809	A	117	115	232
GH	chr19	49749808	C	119	115	234
GH	chr19	49751013	C	158	79	237
GH	chr19	49750766	A	177	73	250
GH	chr19	49751008	T	165	85	250
GH	chr19	49751006	G	169	86	255
GH	chr19	49747303	C	178	84	262
GH	chr19	49750776	G	187	75	262
GH	chr19	49750002	C	236	128	364
GH	chr19	49749997	A	245	129	374
GH	chr19	49749993	G	248	129	377
GH	chr19	49779146	A	397	184	581
GH	chr19	49779105	C	413	188	601
GH	chr19	49779039	G	475	162	637
GH	chr19	49778996	A	445	219	664
GH	chr19	49778977	C	452	222	674
GH	chr19	49778958	T	465	210	675
GH	chr19	49778967	A	470	210	680
GH	chr19	49778968	C	478	220	698
GH	chr19	49778980	A	480	234	714
GHR	chr20	33908596	C	19	18	37	Detected
GHR	chr20	34086084	C	26	24	50	Detected
GHR	chr20	33939419	G	64	39	103	Detected
GHR	chr20	33955936	T	106	53	159	Detected
GHR	chr20	33910103	C	0	0	0
GHR	chr20	34052970	A	0	0	0
GHR	chr20	34119321	G	0	0	0
GHR	chr20	34153372	A	0	0	0
GHR	chr20	33928280	C	0	1	1
GHR	chr20	33954305	C	1	0	1
GHR	chr20	34120839	G	2	0	2
GHR	chr20	34178674	G	1	2	3
GHR	chr20	33995507	C	0	4	4
GHR	chr20	34014508	G	14	17	31
GHR	chr20	34014507	T	14	18	32
GHR	chr20	34100876	A	25	15	40
GHR	chr20	34166543	C	23	39	62
GHR	chr20	34083662	G	41	22	63
GHR	chr20	34022200	G	49	32	81
GHR	chr20	34120203	C	46	36	82
GHR	chr20	33913536	G	52	41	93
GHR	chr20	33981408	T	46	48	94
GHR	chr20	34038503	A	56	45	101
GHR	chr20	33994302	A	75	30	105
GHR	chr20	34167096	G	69	40	109
GHR	chr20	33979734	A	81	34	115
GHR	chr20	34090007	C	81	49	130
GHR	chr20	33940122	G	98	35	133
GHR	chr20	34142672	C	93	62	155
GHRH	chr13	66796721	G	0	0	0
GHRH	chr13	66794307	C	38	16	54
Glucagon	chr2	35473813	G	0	0	0
Glucokinase	chr4	79921067	C	12	10	22	Detected
Glucokinase	chr4	79921040	T	24	13	37	Detected
Glucokinase	chr4	79914942	C	30	23	53	Detected
Glucokinase	chr4	79924189	C	53	31	84	Detected
Glucokinase	chr4	79926768	G	55	33	88	Detected
Glucokinase	chr4	79923691	G	55	37	92	Detected
Glucokinase	chr4	79888383	C	63	36	99	Detected
Glucokinase	chr4	79887726	C	80	37	117
Glut_3	chr5	108852978	G	156	78	234	Detected
Glut_3	chr5	108862442	G	0	2	2
Glut_3	chr5	108853087	A	110	59	169
Glut_4	chr19	27361917	A	17	29	46	Detected
Glut_4	chr19	27361918	A	17	29	46	Detected
Glut_4	chr19	27366771	T	94	53	147	Detected
GnRH_receptor	chr6	86121533	T	0	0	0
GnRH_receptor	chr6	86123130	C	19	17	36
HexoKinase_1	chr28	24994412	C	76	46	122
HexoKinase_3	chr7	37640785	A	6	9	15	Detected
HexoKinase_3	chr7	37651516	G	21	11	32	Detected
HexoKinase_3	chr7	37634322	G	0	0	0
HexoKinase_3	chr7	37634354	T	0	0	0
HexoKinase_3	chr7	37634928	T	0	0	0
HexoKinase_3	chr7	37635012	C	0	0	0
HexoKinase_3	chr7	37635041	C	0	0	0
HexoKinase_3	chr7	37635487	A	0	0	0
HexoKinase_3	chr7	37649871	A	0	0	0
HexoKinase_3	chr7	37651219	C	0	0	0
HexoKinase_3	chr7	37634664	C	0	1	1
HexoKinase_3	chr7	37635355	T	1	0	1
HexoKinase_3	chr7	37635390	G	1	0	1
HexoKinase_3	chr7	37650434	T	1	0	1
HexoKinase_3	chr7	37634690	T	1	1	2
HexoKinase_3	chr7	37634821	T	1	1	2
HexoKinase_3	chr7	37634846	A	1	1	2
HexoKinase_3	chr7	37635256	G	2	0	2
HexoKinase_3	chr7	37634160	G	0	3	3
HexoKinase_3	chr7	37634061	T	2	2	4
HexoKinase_4	chr11	74266358	T	16	23	39
HexoKinase_4	chr11	74268641	A	35	22	57
HIf1alpha_transcript1	chr10	75976771	A	0	0	0
HIf1alpha_transcript1	chr10	76003049	A	17	18	35
HIf1alpha_transcript1	chr10	76003176	T	15	24	39
HNF_1_alpha	chr17	66457222	C	19	19	38	Detected
HNF_1_alpha	chr17	66471646	A	28	26	54	Detected
HNF_1_alpha	chr17	66467390	C	77	48	125	Detected
HNF_1_alpha	chr17	66456693	C	0	0	0
HNF_1_alpha	chr17	66457830	T	0	0	0
HNF_1_alpha	chr17	66477172	C	32	17	49
HNF4_gamma	chr14	35637654	C	3	10	13	Detected
HNF4_gamma	chr14	35637412	A	63	34	97	Detected
HNF4_gamma	chr14	35637406	C	67	32	99	Detected
HNF4_gamma	chr14	35618477	T	78	37	115	Detected
HNF4_gamma	chr14	35636294	G	50	22	72
IFN_gamma	chr5	49355995	A	26	26	52	Detected
IFN_gamma	chr5	49355928	G	100	65	165
IGF1	chr5	71150007	C	19	15	34	Detected
IGF1	chr5	71124584	C	1	0	1
IGF1	chr5	71139103	C	2	0	2
IGF1	chr5	71195628	T	50	26	76
IGF1	chr5	71176118	G	71	43	114
IGF1	chr5	71175772	A	138	85	223
IGF1R	chr21	6866564	A	1	7	8	Detected
IGF1R	chr21	6852735	A	7	15	22	Detected
IGF1R	chr21	6845384	G	20	10	30	Detected
IGF1R	chr21	6841604	C	33	14	47	Detected
IGF1R	chr21	6847833	T	33	17	50	Detected
IGF1R	chr21	6847832	C	33	18	51	Detected
IGF1R	chr21	6821413	C	42	20	62	Detected
IGF1R	chr21	6860952	G	48	19	67	Detected
IGF1R	chr21	6828079	C	47	23	70	Detected
IGF1R	chr21	6866717	G	37	34	71	Detected
IGF1R	chr21	6872157	A	47	28	75	Detected
IGF1R	chr21	6836068	T	51	26	77	Detected
IGF1R	chr21	6865094	G	45	38	83	Detected
IGF1R	chr21	6811046	T	60	29	89	Detected
IGF1R	chr21	6841424	T	69	31	100	Detected
IGF1R	chr21	6817459	C	61	42	103	Detected
IGF1R	chr21	6853327	G	67	37	104	Detected
IGF1R	chr21	6837987	A	65	42	107	Detected
IGF1R	chr21	6843771	T	78	34	112	Detected
IGF1R	chr21	6843803	G	73	39	112	Detected
IGF1R	chr21	6828009	C	61	52	113	Detected
IGF1R	chr21	6860761	T	82	31	113	Detected
IGF1R	chr21	6823965	C	75	40	115	Detected
IGF1R	chr21	6838993	C	64	53	117	Detected
IGF1R	chr21	6849938	C	87	33	120	Detected
IGF1R	chr21	6819441	G	88	34	122	Detected
IGF1R	chr21	6863554	C	83	41	124	Detected
IGF1R	chr21	6863532	G	83	46	129	Detected
IGF1R	chr21	6822516	C	94	38	132	Detected
IGF1R	chr21	6818735	C	80	54	134	Detected
IGF1R	chr21	6850849	G	88	48	136	Detected
IGF1R	chr21	6814181	T	85	54	139	Detected
IGF1R	chr21	6822468	G	82	57	139	Detected
IGF1R	chr21	6825785	G	100	42	142	Detected
IGF1R	chr21	6860599	G	99	43	142	Detected
IGF1R	chr21	6818749	G	88	56	144	Detected
IGF1R	chr21	6838277	A	95	53	148	Detected
IGF1R	chr21	6811771	G	100	53	153	Detected
IGF1R	chr21	6834689	A	99	54	153	Detected
IGF1R	chr21	6827851	G	90	65	155	Detected
IGF1R	chr21	6845940	G	91	64	155	Detected
IGF1R	chr21	6817344	C	102	55	157	Detected
IGF1R	chr21	6809081	A	119	54	173	Detected
IGF1R	chr21	6863800	T	133	41	174	Detected
IGF1R	chr21	6829963	A	106	76	182	Detected
IGF1R	chr21	6837772	C	135	49	184	Detected
IGF1R	chr21	6837745	G	162	60	222	Detected
IGF1R	chr21	6857179	C	145	92	237	Detected
IGF1R	chr21	6812335	G	0	0	0
IGF1R	chr21	6821574	A	0	0	0
IGF1R	chr21	6835539	A	0	0	0
IGF1R	chr21	6812744	G	0	1	1
IGF1R	chr21	6821623	A	1	0	1
IGF1R	chr21	6822145	C	0	1	1
IGF1R	chr21	6835249	C	1	0	1
IGF1R	chr21	6846777	T	1	0	1
IGF1R	chr21	6855465	T	1	1	2
IGF1R	chr21	6842263	C	0	6	6
IGF1R	chr21	6835969	G	2	7	9
IGF1R	chr21	6859913	G	7	4	11
IGF1R	chr21	6859910	C	8	5	13
IGF1R	chr21	6813066	C	16	7	23
IGF1R	chr21	6864780	C	21	14	35
IGF1R	chr21	6849828	C	24	21	45
IGF1R	chr21	6810767	C	30	22	52
IGF1R	chr21	6833552	T	38	19	57
IGF1R	chr21	6855531	A	44	25	69
IGF1R	chr21	6828743	A	46	29	75
IGF1R	chr21	6869717	A	51	44	95
IGF1R	chr21	6860140	G	66	36	102
IGF1R	chr21	6870329	A	69	36	105
IGF1R	chr21	6818113	A	81	46	127
IGF1R	chr21	6838367	C	95	36	131
IGF1R	chr21	6814221	G	97	41	138
IGF1R	chr21	6843859	G	87	53	140
IGF1R	chr21	6850189	T	116	50	166
IGF1R	chr21	6868352	G	134	60	194
IGF1R	chr21	6846206	A	152	74	226
IGF1R	chr21	6868393	T	169	68	237
IGF1R	chr21	6841877	T	190	85	275
IGF2	chr29	51259696	A	8	19	27	Detected
IGF2	chr29	51278921	A	19	13	32	Detected
IGF2	chr29	51263092	C	16	21	37	Detected
IGF2	chr29	51271651	A	18	20	38	Detected
IGF2	chr29	51271005	A	35	33	68	Detected
IGF2	chr29	51271187	T	51	37	88	Detected
IGF2	chr29	51263309	C	61	36	97	Detected
IGF2	chr29	51263683	C	72	34	106	Detected
IGF2	chr29	51261265	G	11	10	21
IGF2	chr29	51257248	T	22	8	30
IGF2	chr29	51256352	G	21	20	41
IGF2	chr29	51260454	T	27	19	46
IGF2	chr29	51264060	C	33	32	65
IGF2	chr29	51263053	T	27	52	79
IGF2	chr29	51255968	C	49	43	92
IGF2R	chr9	100113379	G	31	17	48	Detected
IGF2R	chr9	100110909	C	42	16	58	Detected
IGF2R	chr9	100112956	A	29	31	60	Detected
IGF2R	chr9	100053604	C	0	0	0
IGF2R	chr9	100053732	G	0	0	0
IGF2R	chr9	100073760	T	0	0	0
IGF2R	chr9	100075042	T	0	0	0
IGF2R	chr9	100138467	G	25	13	38
IGF2R	chr9	100056991	A	32	29	61
IGF2R	chr9	100150571	G	47	32	79
IGF2R	chr9	100134674	T	74	23	97
IGF2R	chr9	100147583	G	136	57	193
IGFBP2	chr2	108823002	G	2	6	8	Detected
IGFBP2	chr2	108820783	A	14	21	35	Detected
IGFBP2	chr2	108823152	C	71	42	113	Detected
IGFBP2	chr2	108839653	G	3	2	5
IGFBP2	chr2	108813847	C	16	1	17
IGFBP2	chr2	108811817	C	30	18	48
IGFBP3	chr4	78896237	G	35	26	61	Detected
IGFBP3	chr4	78897766	A	43	28	71	Detected
IGFBP3	chr4	78897452	T	62	32	94	Detected
IGFBP3	chr4	78899676	C	79	44	123	Detected
IGFBP3	chr4	78899411	T	123	44	167	Detected
IGFBP3	chr4	78895717	G	0	0	0
IGFBP3	chr4	78901132	G	0	3	3
IGFBP3	chr4	78902159	A	16	24	40
IGFBP3	chr4	78897788	C	38	30	68
IGFBP3	chr4	78901782	T	38	31	69
IGFBP3	chr4	78899017	A	40	42	82
IGFBP3	chr4	78902255	A	46	37	83
IGFBP3	chr4	78894962	G	49	36	85
IGFBP3	chr4	78902256	A	47	38	85
IGFBP3	chr4	78902292	C	53	37	90
IGFBP3	chr4	78896370	G	66	35	101
IGFBP3	chr4	78902398	A	56	49	105
IGFBP3	chr4	78896965	C	72	35	107
IGFBP3	chr4	78902651	G	75	37	112
IGFBP3	chr4	78900409	G	91	46	137
IGFBP3	chr4	78897058	C	103	52	155
IGFBP3	chr4	78900345	G	103	52	155
IGFBP3	chr4	78898038	A	109	63	172
IGFBP3	chr4	78898482	G	153	56	209
IGFBP4	chr19	41940909	G	17	19	36	Detected
IGFBP4	chr19	41935252	G	53	29	82	Detected
IGFBP4	chr19	41936224	G	2	2	4
IGFBP4	chr19	41935709	T	75	51	126
IGFBP4	chr19	41948482	T	119	45	164
IGFBP4	chr19	41948510	C	117	49	166
IGFBP5	chr2	108857220	G	62	25	87
IGFBP6	chr5	29836185	A	62	62	124
Insulin	chr29	51248370	A	4	4	8	Detected
Insulin	chr29	51250879	A	25	19	44	Detected
Insulin	chr29	51250656	T	38	17	55	Detected
Insulin	chr29	51250547	G	55	33	88	Detected
Insulin	chr29	51247683	G	0	2	2
Insulin	chr29	51251436	T	0	11	11
Insulin	chr29	51249022	C	9	5	14
Insulin	chr29	51247343	A	11	13	24
Insulin	chr29	51247214	A	29	17	46
IRS3	chr25	38098556	T	0	0	0
IRS3	chr25	38101401	G	0	0	0
JNK1	chr10	73819853	G	90	36	126	Detected
JNK1	chr10	73819627	A	102	52	154	Detected
JNK1	chr10	73819776	A	103	54	157	Detected
JNK1	chr10	73846233	T	1	0	1
JNK1	chr10	73844631	T	60	45	105
MAP_kinase_10	chr6	104936845	C	0	0	0
MAP_kinase_10	chr6	104937303	T	0	0	0
MAP_kinase_10	chr6	104937325	A	0	0	0
MAP_kinase_10	chr6	104937598	C	0	0	0
MAP_kinase_10	chr6	104937974	G	0	0	0
MAP_kinase_10	chr6	104938172	T	0	0	0
MAP_kinase_10	chr6	104938258	A	0	0	0
MAP_kinase_10	chr6	104938260	C	0	0	0
MAP_kinase_10	chr6	105070782	T	0	0	0
MAP_kinase_10	chr6	104936031	G	0	3	3
MAP_kinase_10	chr6	104935956	A	15	12	27
MAP_kinase_10	chr6	104935944	T	20	12	32
MAP_kinase_11	chr29	45640449	A	49	28	77	Detected
MAP_kinase_11	chr29	45655848	G	66	34	100	Detected
MAP_kinase_13	chr23	10352856	C	72	38	110	Detected
MAP_kinase_13	chr23	10352841	A	79	41	120	Detected
MAP_kinase_14	chr23	10330944	T	31	23	54
MAP_kinase_14	chr23	10333906	C	56	29	85
MAP_kinase_15	chr14	949848	C	0	0	0
MAP_kinase_15	chr14	950065	G	0	0	0
MAP_kinase_15	chr14	950213	G	0	0	0
MAP_kinase_15	chr14	855779	C	0	1	1
MAP_kinase_3	chr25	27991327	T	0	7	7
MAP_kinase_6	chr19	63038595	T	0	0	0
MAP_kinase_6	chr19	63038617	A	0	0	0
MAP_kinase_6	chr19	63038784	T	0	0	0
MAP_kinase_6	chr19	63038785	G	0	0	0
MAP_kinase_6	chr19	63038841	C	0	0	0
MAP_kinase_6	chr19	63039038	A	0	0	0
MAP_kinase_6	chr19	63040068	C	0	0	0
MAP_kinase_6	chr19	63040327	G	0	0	0
MAP_kinase_6	chr19	63038423	G	1	0	1
MAP_kinase_6	chr19	63038349	A	0	2	2
MAP_kinase_6	chr19	63038361	T	0	2	2
MAP_kinase_6	chr19	63052544	T	97	45	142
MAP_kinase_8	chr15	76145314	T	58	33	91	Detected
MAP_kinase_8	chr15	76146170	G	0	0	0
MAP_kinase_9	chr7	939361	A	28	22	50	Detected
MAP_kinase_9	chr7	939392	T	34	34	68	Detected
MAP_kinase_9	chr7	940701	T	95	47	142	Detected
MAP_kinase_9	chr7	871347	C	137	166	303	Detected
MAP_kinase_9	chr7	870536	C	1	0	1
MAPK2	chr29	43994741	G	14	11	25	Detected
MAPK2	chr29	43976701	C	0	0	0
P85_alpha	chr20	12093886	C	19	13	32	Detected
P85_alpha	chr20	12095968	T	51	40	91	Detected
P85_alpha	chr20	12094418	A	75	49	124	Detected
P85_alpha	chr20	12094664	G	76	63	139	Detected
P85_alpha	chr20	12094664	G	76	63	139	Detected
P85_alpha	chr20	12092603	C	0	0	0
P85_alpha	chr20	12092883	T	0	0	0
P85_alpha	chr20	12170937	G	0	0	0
P85_alpha	chr20	12171124	A	0	0	0
P85_alpha	chr20	12171226	T	0	0	0
P85_alpha	chr20	12093880	A	16	11	27
P85_beta	chr7	4993571	T	18	14	32	Detected
P85_beta	chr7	4998068	A	42	16	58	Detected
P85_beta	chr7	4994537	C	151	55	206
P85_gamma	chr3	106864173	G	61	33	94	Detected
P85_gamma	chr3	106964121	G	60	38	98	Detected
P85_gamma	chr3	106963619	G	70	34	104	Detected
P85_gamma	chr3	106963580	T	75	41	116	Detected
P85_gamma	chr3	106863686	C	111	66	177
PDK2	chr19	37724410	C	12	13	25	Detected
PDK2	chr19	37723913	A	15	17	32	Detected
PDK2	chr19	37722412	A	31	19	50	Detected
PDK2	chr19	37736292	G	42	28	70	Detected
PDK2	chr19	37737114	A	96	60	156	Detected
PDK2	chr19	37736630	T	0	2	2
PDK2	chr19	37723939	C	27	28	55
PDK2	chr19	37736033	A	118	57	175
PDK2	chr19	37721514	C	122	65	187
PEPCK	chr13	59375054	T	44	26	70	Detected
PEPCK	chr13	59375054	T	44	26	70	Detected
PEPCK	chr13	59376228	C	41	35	76	Detected
PEPCK	chr13	59379034	C	91	58	149	Detected
PEPCK	chr13	59373557	T	113	53	166	Detected
PEPCK	chr13	59373482	C	115	55	170	Detected
Phosphatase_2A	chr11	103255212	G	21	16	37
Phosphatase_2A	chr11	103255254	G	37	20	57
Phosphatase_2A	chr11	103272129	G	53	34	87
Pit1	chr1	35752837	A	2	5	7
Pit1	chr1	35765408	A	19	17	36
Prop1	chr7	39173913	C	4	13	17	Detected
Prop1	chr7	39170626	A	11	8	19	Detected
Prop1	chr7	39174472	T	13	11	24	Detected
Prop1	chr7	39174469	A	13	12	25	Detected
Prop1	chr7	39174784	G	14	23	37	Detected
Prop1	chr7	39173788	A	25	25	50	Detected
Prop1	chr7	39173792	T	26	25	51	Detected
Prop1	chr7	39173803	T	26	27	53	Detected
Prop1	chr7	39173390	T	37	19	56	Detected
Prop1	chr7	39174726	T	30	28	58	Detected
Prop1	chr7	39173770	C	36	26	62	Detected
Prop1	chr7	39174635	A	38	36	74	Detected
Prop1	chr7	39174615	C	39	37	76	Detected
Prop1	chr7	39174634	G	40	38	78	Detected
Prop1	chr7	39173683	A	40	41	81	Detected
Prop1	chr7	39173718	C	47	35	82	Detected
Prop1	chr7	39173622	T	54	29	83	Detected
Prop1	chr7	39173611	T	52	35	87	Detected
Prop1	chr7	39171605	T	78	51	129	Detected
Prop1	chr7	39171052	T	130	57	187	Detected
Prop1	chr7	39170293	C	134	62	196	Detected
Prop1	chr7	39169444	A	182	67	249	Detected
Prop1	chr7	39165793	A	0	0	0
Prop1	chr7	39165810	A	0	0	0
Prop1	chr7	39165823	A	0	0	0
Prop1	chr7	39165824	A	0	0	0
Prop1	chr7	39165844	A	0	0	0
Prop1	chr7	39165891	A	0	0	0
Prop1	chr7	39165906	A	0	0	0
Prop1	chr7	39165910	A	0	0	0
Prop1	chr7	39165917	A	0	0	0
Prop1	chr7	39165935	G	0	0	0
Prop1	chr7	39165994	G	0	0	0
Prop1	chr7	39166002	A	0	0	0
Prop1	chr7	39166023	C	0	0	0
Prop1	chr7	39166033	A	0	0	0
Prop1	chr7	39166072	C	0	0	0
Prop1	chr7	39167219	G	0	0	0
Prop1	chr7	39167231	T	0	0	0
Prop1	chr7	39167232	G	0	0	0
Prop1	chr7	39167269	A	0	0	0
Prop1	chr7	39167283	G	0	0	0
Prop1	chr7	39167290	C	0	0	0
Prop1	chr7	39167398	A	0	0	0
Prop1	chr7	39167406	G	0	0	0
Prop1	chr7	39174111	T	0	0	0
Prop1	chr7	39174149	C	0	0	0
Prop1	chr7	39174150	A	0	0	0
Prop1	chr7	39174231	T	0	0	0
Prop1	chr7	39174943	A	0	0	0
Prop1	chr7	39175080	G	0	0	0
Prop1	chr7	39175134	A	0	0	0
Prop1	chr7	39175156	C	0	0	0
Prop1	chr7	39167296	A	1	0	1
Prop1	chr7	39167299	G	1	0	1
Prop1	chr7	39167374	T	1	0	1
Prop1	chr7	39167382	T	1	0	1
Prop1	chr7	39167387	C	1	0	1
Prop1	chr7	39167409	A	1	0	1
Prop1	chr7	39167426	G	1	0	1
Prop1	chr7	39174028	A	0	1	1
Prop1	chr7	39167359	A	2	0	2
Prop1	chr7	39167366	C	2	0	2
Prop1	chr7	39173247	T	0	3	3
Prop1	chr7	39170543	C	0	4	4
Prop1	chr7	39167500	T	3	2	5
Prop1	chr7	39173264	G	0	5	5
Prop1	chr7	39173947	T	1	10	11
Prop1	chr7	39173098	G	4	8	12
Prop1	chr7	39173935	A	3	12	15
Protein_S100-A10_P10	chr3	20284287	G	61	52	113
Protein_S100-A10_P10	chr3	20283443	T	95	50	145
PtdIns-3-kinase_P110	chr1	90198940	T	54	25	79
SIRT1	chr5	118125584	G	0	0	0
SIRT1	chr5	118125584	G	0	0	0
SIRT2	chr18	48209808	C	43	30	73
SIRT4	chr17	65896700	G	83	32	115	Detected
SIRT4	chr17	65915254	A	0	0	0
SIRT5	chr23	43634633	G	0	0	0
SIRT7	chr19	52466499	T	59	32	91	Detected
SIRT7	chr19	52468452	C	76	46	122	Detected
SIRT7	chr19	52459667	T	98	48	146	Detected
SIRT7	chr19	52469098	G	86	39	125
SLC2A1_Glut1_Tran1	chr3	110250209	A	61	29	90	Detected
SLC5A1	chr17	73990637	C	65	56	121	Detected
SLC5A1	chr17	73990477	C	44	79	123	Detected
SLC5A1	chr17	73990550	G	71	30	101
SOCS_1	chr16	41203012	T	83	58	141	Detected
SOCS_1	chr16	41195112	C	0	0	0
SOCS_1	chr16	41200560	C	1	2	3
SS	chr1	81429371	A	106	41	147	Detected
SS	chr1	81432602	C	1	0	1
SS	chr1	81429258	T	55	33	88
SS	chr1	81429105	G	75	33	108
SS	chr1	81429095	T	81	32	113
SS	chr1	81429355	C	101	47	148
SS-R1	chr21	49259825	G	13	5	18	Detected
SS-R1	chr21	49260365	A	40	25	65	Detected
SS-R1	chr21	49256785	T	82	48	130	Detected
SS-R2	chr19	60527600	G	124	67	191
STAT5A	chr19	43751313	A	46	17	63
STAT5A	chr19	43726243	A	74	40	114
STAT5B	chr19	43658000	C	0	0	0
STAT5B	chr19	43658456	T	0	0	0
STAT5B	chr19	43688732	A	0	1	1
STAT5B	chr19	43656345	G	20	12	32
STAT5B	chr19	43691536	A	40	16	56
STAT5B	chr19	43660093	A	48	20	68
TNF_R	chr23	33221160	C	45	34	79	Detected
TRH-R	chr14	53123307	A	0	0	0
TRH-R	chr14	53125507	T	0	0	0
TRH-R	chr14	53125582	A	0	0	0
TRH-R	chr14	53127703	G	0	0	0
TRH-R	chr14	53127904	G	0	0	0
TRH-R	chr14	53128761	A	0	0	0
TRH-R	chr14	53128793	G	0	0	0
TRH-R	chr14	53131608	T	0	0	0
TRH-R	chr14	53135963	A	0	0	0
TRH-R	chr14	53137215	G	0	0	0
TRH-R	chr14	53142159	A	0	0	0
TRH-R	chr14	53142183	A	0	0	0
TRH-R	chr14	53148191	T	0	0	0
TRH-R	chr14	53150223	G	0	0	0
TRH-R	chr14	53155946	A	0	0	0
TRH-R	chr14	53156168	T	0	0	0
TRH-R	chr14	53156185	A	0	0	0
TRH-R	chr14	53156419	A	0	0	0
TRH-R	chr14	53158972	A	0	0	0
TRH-R	chr14	53158989	T	0	0	0
TRH-R	chr14	53159001	A	0	0	0
TRH-R	chr14	53159123	T	0	0	0
TRH-R	chr14	53159463	T	0	0	0
TRH-R	chr14	53160776	T	0	0	0
TRH-R	chr14	53161163	T	0	0	0
TRH-R	chr14	53163293	T	0	0	0
TRH-R	chr14	53164191	C	0	0	0
TRH-R	chr14	53121251	A	1	0	1
TRH-R	chr14	53125308	A	0	1	1
TRH-R	chr14	53141241	C	1	0	1
TRH-R	chr14	53141284	C	1	0	1
TRH-R	chr14	53152192	A	0	1	1
TRH-R	chr14	53156604	A	1	0	1
TRH-R	chr14	53162415	C	1	0	1
TRH-R	chr14	53122224	G	1	1	2
TRH-R	chr14	53122254	C	1	1	2
TRH-R	chr14	53156464	A	2	0	2
TRH-R	chr14	53162046	C	1	1	2
TRH-R	chr14	53147235	C	2	1	3
TRH-R	chr14	53124711	C	3	1	4
Blank cell = not detected

## Sheet: Add Table 4
Additional Table 4. 24 undetected SNPs validated as segregating in the 150 Holstein-Friesian sires using Sequenom® MassARRAY genotyping.
Entrez Gene ID	Chr.	SNP name1	Position	Allele substitution2	Frequency of SNP in low CIV pool3	Frequency of SNP in high CIV pool3	Coverage in low CIV pool	Coverage in high CIV pool	Total coverage	Reference4
GHR	20	GHR1.1	34178577	T > C	0.45	0.34	1	0	1	rs109830791	[7]
		GHR1.3	34178439	A > G	0.57	0.92	0	0	0	n/a
		GHR1.4	34178406	T > C	0.43	0.09	0	0	0	n/a
		GHR1.5	34178233	T > C	0.42	0.09	0	0	0	n/a
		GHR20.1	33981327	A > G	0	0.07	22	23	45	n/a
		GHR4.1	34153375	C > A	0.35	0.54	0	0	0	rs109014416
		GHR4.2	34153345	C > A	0.62	0.33	0	0	0	rs109231659
		GHR6.1	34121009	T > C	0.37	0.75	1	2	3	rs109272411
GH1	19	GH1	49661919	G > A	0.06	0.08	8	6	14	rs41923485	[5]
		GH21	49656852	C > T	0.04	0.38	6	15	21	rs41923479
		GH23	49657195	A > G	0.89	0.85	3	8	11	rs196003435
		GH33	49693429	A > T	0.07	0.03	36	18	54	rs196003443
		GH47	49696817	A > G	0.06	0.03	0	0	0	rs196003448
		GH51	49696713	A > G	0.06	0.03	0	0	0	rs196003451
		GH52	49696709	T > A	0.62	0.33	0	0	0	rs41916260
		GH53	49696676	C > T	0.07	0.03	0	0	0	rs196003452
		GH54	49696645	T > C	0.5	0.5	0	0	0	rs41916259
		GH57	49696593	G > C	0.39	0.67	0	0	0	rs41916257
		GH60	49696534	T > C	0.08	0.03	0	0	0	rs196006915
		GH61	49696510	G > C	0.06	0.03	0	0	0	rs196003457
		GH62	49696493	C > T	0.93	0.97	0	0	0	rs196003458
		GH63	49696441	A > T	0.44	0.7	0	0	0	rs41916256
IGF1	5	IGF1r10	71124464	G > A	0.07	0.01	1	4	5	rs109206835	[4]
IGF2	29	IGF2_D_9889	51254122	A > G	0.33	0.61	0	0	0	IGF2.g-3815A>G	[32]
1: SNP details according to previous studies [4, 5, 7, 32]; 2: Reported from the forward strand; 3: Allele frequencies represents second allele; 4: dbSNP reference where applicable (http://www.ncbi.nlm.nih.gov/projects/SNP/ accessed 9th September 2011).
